# Supplementary material for: From petals to healing: consolidated network pharmacology and molecular docking investigations of the mechanisms underpinning Rhododendron arboreum flower’s anti-NAFLD effects
Source: Front Pharmacol. 2024 May 28;15:1366279. doi: 10.3389/fphar.2024.1366279 (PMC11165132; doi:10.3389/fphar.2024.1366279)
Supplement: Supplementary file 1 [file Table2.XLSX]

## Sheet: BOT-BA
Botanical	PCID	BA_Attrb.
Rhododendron arboreum	5280343	BA
Rhododendron arboreum	5280459	BA
Rhododendron arboreum	5280805	BA
Rhododendron arboreum	259846	BA
Rhododendron arboreum	222284	BA

## Sheet: BA-TAR
PCID	TARGET NAME	TAR_Attrb.
5280343	17-beta-hydroxysteroid dehydrogenase type 1	TAR
5280343	17-beta-hydroxysteroid dehydrogenase type 2	TAR
5280343	Adenosine receptor A3	TAR
5280343	Aldo-keto reductase family 1 member B1	TAR
5280343	Aldo-keto reductase family 1 member C3	TAR
5280343	Androgen receptor	TAR
5280343	BDNF/NT-3 growth factors receptor	TAR
5280343	Hepatocyte growth factor receptor	TAR
5280343	Insulin-like growth factor 1 receptor	TAR
5280343	Lysosomal alpha-glucosidase	TAR
5280343	Matrix metalloproteinase-9	TAR
5280343	Peroxisome proliferator-activated receptor alpha	TAR
5280343	Polyunsaturated fatty acid lipoxygenase ALOX12	TAR
5280343	Polyunsaturated fatty acid lipoxygenase ALOX15	TAR
5280343	Phosphatidylinositol 4,5-bisphosphate 3-kinase catalytic subunit gamma isoform	TAR
5280343	NADPH oxidase 4	TAR
5280459	Alpha-2A adrenergic receptor	TAR
5280459	Beta-glucuronidase	TAR
5280459	Cytochrome P450 3A4	TAR
5280459	Interleukin-2	TAR
5280459	Matrix metalloproteinase-9	TAR
5280459	NADPH oxidase 4	TAR
5280459	Polyunsaturated fatty acid 5-lipoxygenase	TAR
5280459	Tumor necrosis factor	TAR
5280459	Tyrosine-protein phosphatase non-receptor type 1	TAR
5280805	Adenosine receptor A3	TAR
5280805	Aldo-keto reductase family 1 member B1	TAR
5280805	Alpha-2A adrenergic receptor	TAR
5280805	Beta-glucuronidase	TAR
5280805	Cytochrome P450 3A4	TAR
5280805	Interleukin-2	TAR
5280805	Matrix metalloproteinase-9	TAR
5280805	NADPH oxidase 4	TAR
5280805	Polyunsaturated fatty acid 5-lipoxygenase	TAR
5280805	Tumor necrosis factor	TAR
5280805	Tyrosine-protein phosphatase non-receptor type 1	TAR
259846	11-beta-hydroxysteroid dehydrogenase 1	TAR
259846	Androgen receptor	TAR
259846	Bile acid receptor	TAR
259846	Oxysterols receptor LXR-alpha	TAR
259846	UDP-glucuronosyltransferase 2B7	TAR
222284	11-beta-hydroxysteroid dehydrogenase 1	TAR
222284	3-hydroxy-3-methylglutaryl-coenzyme A reductase	TAR
222284	5'-AMP-activated protein kinase subunit beta-1	TAR
222284	Androgen receptor	TAR
222284	Bile acid receptor	TAR
222284	Lysosomal alpha-glucosidase	TAR
222284	Oxysterols receptor LXR-alpha	TAR
222284	Oxysterols receptor LXR-beta	TAR

## Sheet: TAR-GEN
TARGET	UniProt Gene	GEN_Attrb.
17-beta-hydroxysteroid dehydrogenase type 1	HSD17B1	GEN
17-beta-hydroxysteroid dehydrogenase type 2	HSD17B2	GEN
Adenosine receptor A3	ADORA3	GEN
Aldo-keto reductase family 1 member B1	AKR1B1	GEN
Aldo-keto reductase family 1 member C3	AKR1C3	GEN
Androgen receptor	AR	GEN
BDNF/NT-3 growth factors receptor	NTRK2	GEN
Hepatocyte growth factor receptor	MET	GEN
Insulin-like growth factor 1 receptor	IGF1R	GEN
Lysosomal alpha-glucosidase	GAA	GEN
Matrix metalloproteinase-9	MMP9	GEN
Peroxisome proliferator-activated receptor alpha	PPARA	GEN
Polyunsaturated fatty acid lipoxygenase ALOX12	ALOX12	GEN
Polyunsaturated fatty acid lipoxygenase ALOX15	ALOX15	GEN
Phosphatidylinositol 4,5-bisphosphate 3-kinase catalytic subunit gamma isoform	PIK3CG	GEN
NADPH oxidase 4	NOX4	GEN
Alpha-2A adrenergic receptor	ADRA2A	GEN
Beta-glucuronidase	GUSB	GEN
Cytochrome P450 3A4	CYP3A4	GEN
Interleukin-2	IL2	GEN
Polyunsaturated fatty acid 5-lipoxygenase	ALOX5	GEN
Tumor necrosis factor	TNF	GEN
Tyrosine-protein phosphatase non-receptor type 1	PTPN1	GEN
Adenosine receptor A3	ADORA3	GEN
Aldo-keto reductase family 1 member B1	AKR1B1	GEN
Alpha-2A adrenergic receptor	ADRA2A	GEN
Beta-glucuronidase	GUSB	GEN
Cytochrome P450 3A4	CYP3A4	GEN
Interleukin-2	IL2	GEN
Matrix metalloproteinase-9	MMP9	GEN
NADPH oxidase 4	NOX4	GEN
Polyunsaturated fatty acid 5-lipoxygenase	ALOX5	GEN
Tumor necrosis factor	TNF	GEN
Tyrosine-protein phosphatase non-receptor type 1	PTPN1	GEN
Bile acid receptor	NR1H4	GEN
Oxysterols receptor LXR-alpha	NR1H3	GEN
UDP-glucuronosyltransferase 2B7	UGT2B7	GEN
3-hydroxy-3-methylglutaryl-coenzyme A reductase	HMGCR	GEN
5'-AMP-activated protein kinase subunit beta-1	PRKAB1	GEN
Oxysterols receptor LXR-beta	NR1H2	GEN

## Sheet: GEN-PAT
UniProt Gene	Pathway	PAT_Attributes
HSD17B1	Steroid hormone biosynthesis	PAT
HSD17B1	Metabolic pathways	PAT
HSD17B2	Metabolic pathways	PAT
HSD17B2	Steroid hormone biosynthesis	PAT
ADORA3	Sphingolipid signaling pathway	PAT
ADORA3	cGMP-PKG signaling pathway	PAT
ADORA3	Neuroactive ligand-receptor interaction	PAT
AKR1B1	Metabolic pathways	PAT
AKR1B1	Glycerolipid metabolism	PAT
AKR1B1	Galactose metabolism	PAT
AKR1C3	Steroid hormone biosynthesis	PAT
AKR1C3	Chemical carcinogenesis - reactive oxygen species	PAT
AKR1C3	Metabolic pathways	PAT
AR	Chemical carcinogenesis - receptor activation	PAT
NTRK2	PI3K-Akt signaling pathway	PAT
NTRK2	Ras signaling pathway	PAT
NTRK2	Neurotrophin signaling pathway	PAT
NTRK2	MAPK signaling pathway	PAT
MET	MAPK signaling pathway	PAT
MET	Ras signaling pathway	PAT
MET	PI3K-Akt signaling pathway	PAT
MET	Rap1 signaling pathway	PAT
MET	Chemical carcinogenesis - reactive oxygen species	PAT
IGF1R	AMPK signaling pathway	PAT
IGF1R	mTOR signaling pathway	PAT
IGF1R	Rap1 signaling pathway	PAT
IGF1R	Autophagy - animal	PAT
IGF1R	Ras signaling pathway	PAT
IGF1R	FoxO signaling pathway	PAT
IGF1R	MAPK signaling pathway	PAT
IGF1R	PI3K-Akt signaling pathway	PAT
GAA	Starch and sucrose metabolism	PAT
GAA	Metabolic pathways	PAT
GAA	Galactose metabolism	PAT
MMP9	TNF signaling pathway	PAT
MMP9	IL-17 signaling pathway	PAT
MMP9	Lipid and atherosclerosis	PAT
MMP9	Hepatitis B	PAT
PPARA	Insulin resistance	PAT
PPARA	Hepatitis C	PAT
PPARA	Glucagon signaling pathway	PAT
PPARA	cAMP signaling pathway	PAT
PPARA	Non-alcoholic fatty liver disease	PAT
PPARA	PPAR signaling pathway	PAT
ALOX12	Inflammatory mediator regulation of TRP channels	PAT
ALOX12	Metabolic pathways	PAT
ALOX15	Linoleic acid metabolism	PAT
ALOX15	Metabolic pathways	PAT
PIK3CG	cGMP-PKG signaling pathway	PAT
PIK3CG	Phospholipase D signaling pathway	PAT
PIK3CG	PI3K-Akt signaling pathway	PAT
PIK3CG	Inositol phosphate metabolism	PAT
PIK3CG	Chemokine signaling pathway	PAT
PIK3CG	Metabolic pathways	PAT
NOX4	AGE-RAGE signaling pathway in diabetic complications	PAT
NOX4	Chemical carcinogenesis - reactive oxygen species	PAT
ADRA2A	cGMP-PKG signaling pathway	PAT
GUSB	Metabolic pathways	PAT
CYP3A4	Bile secretion	PAT
CYP3A4	Metabolism of xenobiotics by cytochrome P450	PAT
CYP3A4	Steroid hormone biosynthesis	PAT
CYP3A4	Metabolic pathways	PAT
IL2	PI3K-Akt signaling pathway	PAT
IL2	JAK-STAT signaling pathway	PAT
IL2	Type I diabetes mellitus	PAT
ALOX5	Metabolic pathways	PAT
TNF	Lipid and atherosclerosis	PAT
TNF	TNF signaling pathway	PAT
TNF	Non-alcoholic fatty liver disease	PAT
TNF	IL-17 signaling pathway	PAT
TNF	Hepatitis C	PAT
TNF	NF-kappa B signaling pathway	PAT
TNF	AGE-RAGE signaling pathway in diabetic complications	PAT
TNF	MAPK signaling pathway	PAT
TNF	mTOR signaling pathway	PAT
PTPN1	Insulin resistance	PAT
PTPN1	Insulin signaling pathway	PAT
PTPN1	Chemical carcinogenesis - reactive oxygen species	PAT
NR1H4	Bile secretion	PAT
NR1H3	Hepatitis C	PAT
NR1H3	PPAR signaling pathway	PAT
NR1H3	Non-alcoholic fatty liver disease	PAT
NR1H3	Insulin resistance	PAT
UGT2B7	Bile secretion	PAT
UGT2B7	Metabolism of xenobiotics by cytochrome P450	PAT
UGT2B7	Metabolic pathways	PAT
UGT2B7	Steroid hormone biosynthesis	PAT
HMGCR	AMPK signaling pathway	PAT
HMGCR	Metabolic pathways	PAT
HMGCR	Bile secretion	PAT
PRKAB1	Non-alcoholic fatty liver disease	PAT
PRKAB1	AMPK signaling pathway	PAT
PRKAB1	Insulin signaling pathway	PAT
PRKAB1	Insulin resistance	PAT
PRKAB1	Glucagon signaling pathway	PAT
NR1H2	Insulin resistance	PAT
