# Supplementary material for: From petals to healing: consolidated network pharmacology and molecular docking investigations of the mechanisms underpinning Rhododendron arboreum flower’s anti-NAFLD effects
Source: Front Pharmacol. 2024 May 28;15:1366279. doi: 10.3389/fphar.2024.1366279 (PMC11165132; doi:10.3389/fphar.2024.1366279)
Supplement: Supplementary file 3 [file Table3.XLSX]

## Sheet: AKR_RMSD
RMSD data
RMSD Time (ns)	RUTIN	AKR1C3-RUTIN complex	AKR1C3
0	8e-07	6e-07	6e-07
0.02	0.0942575	0.0858267	0.0967475
0.04	0.0769874	0.0913633	0.119525
0.06	0.114394	0.109939	0.120055
0.08	0.0824126	0.111124	0.126716
0.1	0.114551	0.119275	0.120741
0.12	0.158292	0.139007	0.138884
0.14	0.1391	0.155391	0.158342
0.16	0.147221	0.136402	0.179687
0.18	0.157243	0.141769	0.174753
0.2	0.149071	0.147841	0.166622
0.22	0.221094	0.157714	0.173675
0.24	0.223642	0.142561	0.167044
0.26	0.195469	0.15731	0.176223
0.28	0.171683	0.166802	0.18977
0.3	0.163465	0.162138	0.176261
0.32	0.164044	0.18337	0.192792
0.34	0.15777	0.218994	0.177111
0.36	0.223189	0.214687	0.206075
0.38	0.262235	0.224186	0.181119
0.4	0.168051	0.264269	0.192461
0.42	0.145712	0.256017	0.17296
0.44	0.13465	0.253397	0.179659
0.46	0.1232	0.227417	0.209088
0.48	0.134619	0.220449	0.207978
0.5	0.140165	0.183821	0.226751
0.52	0.153227	0.176551	0.24182
0.54	0.166039	0.162589	0.231632
0.56	0.080224	0.153316	0.222104
0.58	0.190795	0.124895	0.230248
0.6	0.290637	0.14143	0.214396
0.62	0.184245	0.150577	0.252667
0.64	0.167506	0.17022	0.244597
0.66	0.261401	0.185309	0.270209
0.68	0.155834	0.189884	0.271872
0.7	0.104154	0.213316	0.280325
0.72	0.119134	0.228287	0.310912
0.74	0.109442	0.220726	0.307592
0.76	0.0906412	0.210282	0.314929
0.78	0.10546	0.195049	0.320504
0.8	0.15827	0.212231	0.312901
0.82	0.150176	0.250674	0.309343
0.84	0.299348	0.271333	0.297268
0.86	0.201609	0.292858	0.307472
0.88	0.17797	0.286955	0.282592
0.9	0.252556	0.291987	0.274286
0.92	0.281517	0.342821	0.25777
0.94	0.332647	0.367836	0.276671
0.96	0.348613	0.337439	0.293053
0.98	0.306537	0.34404	0.277877
1	0.299968	0.334327	0.263357
1.02	0.213235	0.330985	0.295999
1.04	0.284588	0.339867	0.310593
1.06	0.314655	0.319343	0.336391
1.08	0.28818	0.303199	0.339898
1.1	0.285335	0.321117	0.331511
1.12	0.293891	0.280818	0.310082
1.14	0.32602	0.318735	0.342923
1.16	0.28628	0.3152	0.341493
1.18	0.279865	0.28612	0.340769
1.2	0.252239	0.261536	0.380126
1.22	0.294714	0.265202	0.387004
1.24	0.249864	0.293525	0.373842
1.26	0.3354	0.280709	0.370875
1.28	0.27882	0.268505	0.372678
1.3	0.280132	0.297059	0.351608
1.32	0.298327	0.260761	0.361901
1.34	0.302079	0.301426	0.368244
1.36	0.29803	0.314055	0.375451
1.38	0.295474	0.292045	0.362221
1.4	0.225971	0.355895	0.36237
1.42	0.295217	0.362501	0.328583
1.44	0.277824	0.328158	0.284029
1.46	0.317384	0.318518	0.295276
1.48	0.235362	0.309275	0.279714
1.5	0.29948	0.321715	0.28484
1.52	0.246523	0.325002	0.277797
1.54	0.233444	0.312119	0.268528
1.56	0.233483	0.311664	0.279672
1.58	0.286856	0.308072	0.295645
1.6	0.306925	0.309076	0.324146
1.62	0.289696	0.285929	0.353176
1.64	0.274608	0.267656	0.385626
1.66	0.229298	0.321976	0.377995
1.68	0.200749	0.323031	0.408548
1.7	0.269273	0.303779	0.398771
1.72	0.208262	0.290616	0.425988
1.74	0.266509	0.309887	0.428138
1.76	0.287959	0.277053	0.443825
1.78	0.304682	0.310571	0.43607
1.8	0.283103	0.299952	0.425745
1.82	0.297571	0.290179	0.435045
1.84	0.278842	0.313313	0.470278
1.86	0.279507	0.324251	0.511968
1.88	0.284183	0.308244	0.50117
1.9	0.197106	0.300771	0.496988
1.92	0.165974	0.278932	0.530826
1.94	0.115389	0.305376	0.539524
1.96	0.111693	0.30008	0.567717
1.98	0.120513	0.284382	0.566367
2	0.125552	0.269278	0.623163
2.02	0.159146	0.282952	0.663446
2.04	0.152091	0.242405	0.699318
2.06	0.161386	0.252555	0.687717
2.08	0.229154	0.232694	0.696256
2.1	0.234783	0.192451	0.73023
2.12	0.261498	0.196917	0.758214
2.14	0.242637	0.182983	0.769953
2.16	0.235449	0.204219	0.781953
2.18	0.23697	0.206743	0.798517
2.2	0.250419	0.229438	0.791049
2.22	0.231168	0.246476	0.792331
2.24	0.286259	0.264838	0.825953
2.26	0.271634	0.269919	0.820157
2.28	0.279711	0.281881	0.830536
2.3	0.224065	0.286863	0.868834
2.32	0.243939	0.270493	0.830913
2.34	0.225955	0.248268	0.831999
2.36	0.24955	0.260111	0.826677
2.38	0.260984	0.241605	0.85011
2.4	0.220424	0.225283	0.865438
2.42	0.261337	0.225408	0.886268
2.44	0.257267	0.235336	0.887275
2.46	0.239213	0.228285	0.89876
2.48	0.233822	0.237278	0.891054
2.5	0.249346	0.248028	0.88771
2.52	0.260805	0.237771	0.887353
2.54	0.234667	0.224109	0.89484
2.56	0.262043	0.243967	0.91287
2.58	0.228692	0.228807	0.903085
2.6	0.145472	0.219994	0.848336
2.62	0.122071	0.229706	0.82648
2.64	0.13878	0.255883	0.794521
2.66	0.105808	0.23168	0.787356
2.68	0.139672	0.241732	0.800129
2.7	0.16983	0.242668	0.799823
2.72	0.162428	0.239386	0.79164
2.74	0.117218	0.258135	0.750249
2.76	0.112398	0.282044	0.732535
2.78	0.11923	0.294669	0.788314
2.8	0.118552	0.312764	0.762382
2.82	0.146021	0.319622	0.764532
2.84	0.120799	0.345465	0.769048
2.86	0.0975476	0.319806	0.79706
2.88	0.0941065	0.344353	0.797162
2.9	0.162058	0.363791	0.829472
2.92	0.150655	0.382307	0.810257
2.94	0.0977245	0.369045	0.864793
2.96	0.0968779	0.330092	0.866939
2.98	0.122588	0.331831	0.86377
3	0.169996	0.341584	0.88103
3.02	0.265437	0.320862	0.842446
3.04	0.29677	0.367861	0.826825
3.06	0.270973	0.360381	0.793562
3.08	0.287547	0.386639	0.803706
3.1	0.28131	0.411375	0.810539
3.12	0.284469	0.418243	0.809589
3.14	0.265819	0.434241	0.815347
3.16	0.298433	0.417195	0.802802
3.18	0.248394	0.40188	0.804645
3.2	0.272587	0.415599	0.806998
3.22	0.272312	0.422455	0.811044
3.24	0.280863	0.428205	0.805933
3.26	0.289162	0.406271	0.775129
3.28	0.272744	0.380662	0.824362
3.3	0.26812	0.412334	0.847846
3.32	0.27434	0.381093	0.816684
3.34	0.275982	0.358609	0.82931
3.36	0.285679	0.418208	0.832717
3.38	0.287581	0.390294	0.806247
3.4	0.320982	0.385371	0.815287
3.42	0.281336	0.400899	0.814195
3.44	0.268316	0.379175	0.842509
3.46	0.272157	0.388883	0.799565
3.48	0.293514	0.368655	0.828316
3.5	0.28792	0.389995	0.822067
3.52	0.280392	0.387602	0.813285
3.54	0.289563	0.391796	0.857217
3.56	0.28535	0.408746	0.872129
3.58	0.276731	0.426182	0.883602
3.6	0.295754	0.424578	0.883906
3.62	0.298387	0.446012	0.900405
3.64	0.31487	0.440045	0.874629
3.66	0.289367	0.440146	0.885641
3.68	0.270005	0.395956	0.919381
3.7	0.266214	0.431621	0.884089
3.72	0.270705	0.472709	0.89718
3.74	0.322132	0.449489	0.859209
3.76	0.272033	0.434474	0.876827
3.78	0.2715	0.412907	0.912586
3.8	0.292774	0.388871	0.917851
3.82	0.243987	0.41192	0.920716
3.84	0.27757	0.434258	0.89518
3.86	0.292233	0.452415	0.911921
3.88	0.294326	0.452191	0.9311
3.9	0.294974	0.427669	0.923943
3.92	0.282454	0.433536	0.909985
3.94	0.286576	0.433628	0.912173
3.96	0.280479	0.446941	0.911165
3.98	0.288677	0.450558	0.9058
4	0.301038	0.422951	0.919319
4.02	0.263208	0.406765	0.958947
4.04	0.282615	0.43017	0.984718
4.06	0.277604	0.423866	1.02148
4.08	0.255633	0.415816	0.99709
4.1	0.279099	0.447368	0.9474
4.12	0.278692	0.441501	0.918261
4.14	0.295891	0.428497	0.96907
4.16	0.287283	0.407139	1.01735
4.18	0.231705	0.392847	1.01583
4.2	0.237833	0.423021	1.02701
4.22	0.261077	0.40542	1.02641
4.24	0.285598	0.425069	1.03113
4.26	0.283169	0.389799	1.01226
4.28	0.277833	0.398672	0.989325
4.3	0.286666	0.381616	0.974535
4.32	0.287793	0.359646	0.964425
4.34	0.291912	0.353275	1.01116
4.36	0.304394	0.371164	1.01405
4.38	0.28381	0.32629	1.05075
4.4	0.288532	0.317048	1.045
4.42	0.289782	0.335447	0.9905
4.44	0.286251	0.340586	1.0173
4.46	0.280991	0.361455	0.996689
4.48	0.290633	0.361088	0.997621
4.5	0.287263	0.37238	0.9417
4.52	0.292547	0.355326	0.935638
4.54	0.290341	0.35728	0.935941
4.56	0.269648	0.394479	0.89137
4.58	0.291021	0.426051	0.875019
4.6	0.284109	0.412084	0.860856
4.62	0.297233	0.386734	0.869161
4.64	0.287216	0.400115	0.857823
4.66	0.285754	0.443672	0.870408
4.68	0.295763	0.449865	0.872869
4.7	0.284597	0.476047	0.871797
4.72	0.311409	0.49571	0.890269
4.74	0.276405	0.482386	0.913019
4.76	0.279739	0.470908	0.939459
4.78	0.26483	0.456777	0.951829
4.8	0.300585	0.442383	0.948597
4.82	0.271169	0.434223	0.920152
4.84	0.281379	0.41782	0.96065
4.86	0.27756	0.408712	0.951681
4.88	0.2692	0.431764	0.92585
4.9	0.275947	0.458008	0.92492
4.92	0.28772	0.449168	0.865616
4.94	0.294926	0.413976	0.89663
4.96	0.275419	0.396305	0.846347
4.98	0.248936	0.384624	0.854079
5	0.283793	0.357994	0.85613
5.02	0.281939	0.355466	0.871516
5.04	0.259376	0.371918	0.872193
5.06	0.292511	0.426585	0.845434
5.08	0.268817	0.432332	0.809615
5.1	0.275452	0.392676	0.835298
5.12	0.289799	0.459117	0.808955
5.14	0.334217	0.431046	0.831855
5.16	0.333775	0.430684	0.843983
5.18	0.305275	0.443056	0.895852
5.2	0.315525	0.408346	0.926695
5.22	0.314617	0.383359	0.915704
5.24	0.306707	0.428517	0.932574
5.26	0.320604	0.42015	0.859179
5.28	0.302679	0.399559	0.882892
5.3	0.273639	0.428968	0.827923
5.32	0.278086	0.374775	0.805202
5.34	0.297064	0.360146	0.885545
5.36	0.274318	0.353598	0.93487
5.38	0.272185	0.356574	0.93834
5.4	0.287331	0.358877	0.919694
5.42	0.282341	0.345977	0.896266
5.44	0.275154	0.367148	0.958466
5.46	0.296518	0.409416	0.960182
5.48	0.273692	0.420243	0.998748
5.5	0.28188	0.402877	0.951482
5.52	0.31134	0.459636	0.966431
5.54	0.281262	0.435552	1.01504
5.56	0.241012	0.398662	0.985792
5.58	0.292847	0.411354	0.996497
5.6	0.278437	0.401099	0.971288
5.62	0.282893	0.433081	0.974101
5.64	0.295944	0.429208	0.954659
5.66	0.276904	0.469403	0.934831
5.68	0.271653	0.470201	0.948789
5.7	0.292054	0.469112	0.943373
5.72	0.28843	0.453522	0.975601
5.74	0.275786	0.440238	0.999661
5.76	0.273511	0.451674	1
5.78	0.230504	0.474201	1.02144
5.8	0.222182	0.439593	1.06957
5.82	0.248841	0.463961	1.06809
5.84	0.272562	0.464205	1.06966
5.86	0.161835	0.456119	1.06704
5.88	0.234753	0.445959	1.04927
5.9	0.190644	0.44052	1.01308
5.92	0.225655	0.402608	1.00616
5.94	0.155859	0.435007	1.04451
5.96	0.181631	0.475215	1.01351
5.98	0.147743	0.47338	1.03692
6	0.114008	0.500055	1.10934
6.02	0.214382	0.523307	1.12528
6.04	0.155404	0.537116	1.143
6.06	0.0827062	0.482234	1.13365
6.08	0.137337	0.46454	1.12816
6.1	0.108035	0.466896	1.12026
6.12	0.125934	0.471701	1.14088
6.14	0.10904	0.450989	1.1198
6.16	0.0879145	0.450395	1.08248
6.18	0.115502	0.445391	1.12416
6.2	0.158677	0.419458	1.16905
6.22	0.157287	0.404783	1.21107
6.24	0.117945	0.40118	1.19198
6.26	0.218532	0.420965	1.20988
6.28	0.272287	0.448509	1.20523
6.3	0.268376	0.460344	1.1756
6.32	0.272453	0.448717	1.21046
6.34	0.29982	0.436397	1.25427
6.36	0.242616	0.434055	1.23397
6.38	0.255891	0.459913	1.1596
6.4	0.24444	0.460983	1.15109
6.42	0.292781	0.496247	1.19225
6.44	0.276245	0.505664	1.20606
6.46	0.251254	0.490464	1.19191
6.48	0.218986	0.489922	1.21443
6.5	0.215171	0.513713	1.212
6.52	0.206286	0.479172	1.19575
6.54	0.280647	0.512771	1.15151
6.56	0.270245	0.456366	1.19352
6.58	0.277637	0.445566	1.14445
6.6	0.260389	0.470545	1.16546
6.62	0.281943	0.456812	1.15171
6.64	0.249333	0.433529	1.13361
6.66	0.212729	0.480291	1.15051
6.68	0.142028	0.481776	1.1501
6.7	0.173778	0.456688	1.13874
6.72	0.17378	0.40634	1.16738
6.74	0.180628	0.401405	1.15858
6.76	0.184705	0.390148	1.13765
6.78	0.206374	0.383887	1.18028
6.8	0.187069	0.384013	1.2178
6.82	0.105581	0.383393	1.2176
6.84	0.126248	0.412098	1.22889
6.86	0.0996188	0.405662	1.24983
6.88	0.109939	0.42881	1.27841
6.9	0.187601	0.455777	1.28432
6.92	0.230204	0.443351	1.28675
6.94	0.242936	0.435652	1.2978
6.96	0.249827	0.407439	1.2771
6.98	0.144531	0.436991	1.25656
7	0.134427	0.442566	1.26844
7.02	0.11424	0.420045	1.28137
7.04	0.109412	0.446858	1.32404
7.06	0.2147	0.443596	1.34556
7.08	0.134826	0.420958	1.3474
7.1	0.174764	0.41411	1.31893
7.12	0.130973	0.403371	1.30346
7.14	0.207561	0.429366	1.27338
7.16	0.284738	0.43192	1.29334
7.18	0.298156	0.424275	1.30003
7.2	0.232246	0.455395	1.28197
7.22	0.283538	0.407806	1.33307
7.24	0.273696	0.354687	1.33689
7.26	0.250826	0.411541	1.37247
7.28	0.249416	0.414803	1.37208
7.3	0.267768	0.39639	1.36854
7.32	0.217353	0.375128	1.38362
7.34	0.243982	0.379105	1.43426
7.36	0.234585	0.410802	1.4339
7.38	0.278309	0.395412	1.4214
7.4	0.29279	0.392591	1.43213
7.42	0.29657	0.395687	1.39895
7.44	0.284842	0.37644	1.4733
7.46	0.294367	0.399357	1.43954
7.48	0.314252	0.374791	1.45086
7.5	0.299282	0.361451	1.41111
7.52	0.267313	0.380064	1.40555
7.54	0.297516	0.358086	1.43607
7.56	0.272508	0.388057	1.4091
7.58	0.307639	0.404442	1.48827
7.6	0.255688	0.368674	1.48856
7.62	0.242402	0.405913	1.47202
7.64	0.23606	0.375733	1.51074
7.66	0.28268	0.367704	1.45051
7.68	0.262236	0.357486	1.47396
7.7	0.292875	0.38777	1.46146
7.72	0.231704	0.371755	1.47011
7.74	0.23115	0.386173	1.48413
7.76	0.280918	0.374798	1.47413
7.78	0.18762	0.356936	1.51049
7.8	0.18431	0.364913	1.51639
7.82	0.137824	0.344662	1.53385
7.84	0.0617207	0.378791	1.55552
7.86	0.0788208	0.377202	1.56817
7.88	0.0822067	0.362614	1.5946
7.9	0.117109	0.351808	1.58093
7.92	0.0984647	0.341954	1.61094
7.94	0.0633044	0.331524	1.66836
7.96	0.0713042	0.376123	1.68109
7.98	0.10318	0.394101	1.65818
8	0.0524101	0.380933	1.69755
8.02	0.0608127	0.407674	1.71021
8.04	0.0539458	0.412005	1.74256
8.06	0.172206	0.395447	1.7611
8.08	0.245916	0.366289	1.76778
8.1	0.254852	0.358384	1.7572
8.12	0.22787	0.390964	1.76837
8.14	0.201463	0.381268	1.79761
8.16	0.151826	0.368921	1.78311
8.18	0.221525	0.396528	1.75347
8.2	0.188023	0.395476	1.81776
8.22	0.121686	0.364351	1.85926
8.24	0.18433	0.372804	1.8647
8.26	0.103607	0.377067	1.94504
8.28	0.122354	0.410802	1.9632
8.3	0.102146	0.435198	1.94057
8.32	0.113613	0.41055	1.93125
8.34	0.123204	0.396912	1.95369
8.36	0.135127	0.389242	1.97871
8.38	0.256854	0.377347	1.96402
8.4	0.270127	0.423586	1.97156
8.42	0.14647	0.458211	1.90871
8.44	0.116048	0.444535	1.91825
8.46	0.134903	0.437775	1.92908
8.48	0.112657	0.419863	1.93202
8.5	0.113598	0.369486	1.90077
8.52	0.148428	0.33901	1.88733
8.54	0.136366	0.345413	1.89745
8.56	0.173883	0.35059	1.85968
8.58	0.229384	0.366031	1.87652
8.6	0.211178	0.385804	1.9035
8.62	0.0999834	0.362715	1.88515
8.64	0.0962651	0.372424	1.90825
8.66	0.112084	0.404289	1.98732
8.68	0.140874	0.404082	1.97756
8.7	0.167198	0.419851	1.96224
8.72	0.102145	0.459708	1.9781
8.74	0.172614	0.422104	1.99291
8.76	0.17469	0.41697	1.9635
8.78	0.141326	0.424658	1.97498
8.8	0.133081	0.442935	1.94266
8.82	0.309858	0.426903	1.93354
8.84	0.267621	0.421051	1.95059
8.86	0.304282	0.436808	1.96764
8.88	0.285422	0.433837	1.9809
8.9	0.315848	0.396914	1.98486
8.92	0.320272	0.40146	1.96141
8.94	0.178839	0.365022	1.93695
8.96	0.106758	0.368666	1.90205
8.98	0.193315	0.375657	1.90358
9	0.113689	0.365324	1.93046
9.02	0.107477	0.363575	1.91134
9.04	0.104572	0.369247	1.92667
9.06	0.144976	0.356969	1.95996
9.08	0.125778	0.365656	1.9775
9.1	0.128121	0.388553	1.99184
9.12	0.133081	0.361604	1.99133
9.14	0.136283	0.377218	2.02108
9.16	0.130253	0.394496	1.97675
9.18	0.111015	0.362837	2.01607
9.2	0.093223	0.37169	1.99556
9.22	0.145404	0.376392	2.04937
9.24	0.266763	0.398662	2.06999
9.26	0.254196	0.377612	2.04058
9.28	0.184138	0.394909	2.01321
9.3	0.245378	0.434294	1.99232
9.32	0.320129	0.387532	1.99249
9.34	0.300979	0.35449	2.00875
9.36	0.219889	0.339259	1.98992
9.38	0.252701	0.328742	2.03285
9.4	0.295435	0.343834	2.03025
9.42	0.297631	0.349554	1.97835
9.44	0.273266	0.322156	2.06507
9.46	0.316281	0.340017	2.06825
9.48	0.273209	0.331011	2.05537
9.5	0.304517	0.365201	2.06702
9.52	0.303149	0.386887	2.06065
9.54	0.287518	0.351378	2.06607
9.56	0.337626	0.375137	2.06068
9.58	0.1921	0.39367	2.08137
9.6	0.219261	0.41514	2.08727
9.62	0.206288	0.392357	2.05298
9.64	0.186429	0.438741	2.09948
9.66	0.223301	0.477624	2.12879
9.68	0.324574	0.449426	2.03
9.7	0.322301	0.435613	2.04196
9.72	0.298297	0.401673	1.97833
9.74	0.312516	0.426137	1.95758
9.76	0.315522	0.435894	1.94523
9.78	0.312173	0.422553	1.97894
9.8	0.293819	0.455442	1.98139
9.82	0.309714	0.415607	2.011
9.84	0.33578	0.431368	2.02532
9.86	0.33491	0.428893	2.01637
9.88	0.290363	0.377468	2.01247
9.9	0.309019	0.357426	2.0058
9.92	0.324218	0.368222	2.01973
9.94	0.309518	0.394746	2.04397
9.96	0.338811	0.440892	1.97753
9.98	0.292885	0.467533	1.98066
10	0.297547	0.462319	1.98117
10.02	0.2976	0.466158	1.94101
10.04	0.321216	0.462122	1.88102
10.06	0.315816	0.424052	1.86284
10.08	0.305714	0.402885	1.84416
10.1	0.300609	0.391187	1.84845
10.12	0.300868	0.410171	1.82058
10.14	0.340366	0.395805	1.82253
10.16	0.337206	0.437931	1.84307
10.18	0.292391	0.426689	1.87593
10.2	0.286604	0.479235	1.90182
10.22	0.294712	0.443459	1.92376
10.24	0.314469	0.423121	1.85936
10.26	0.327689	0.472121	1.78901
10.28	0.302636	0.475228	1.74443
10.3	0.339149	0.472276	1.73078
10.32	0.28721	0.456333	1.74023
10.34	0.283523	0.463637	1.76382
10.36	0.23581	0.452116	1.77714
10.38	0.270304	0.441385	1.81342
10.4	0.166454	0.450392	1.79305
10.42	0.104821	0.476084	1.76515
10.44	0.0652422	0.4855	1.6963
10.46	0.0806877	0.455932	1.67488
10.48	0.056939	0.470109	1.67018
10.5	0.0796117	0.470833	1.60944
10.52	0.0610497	0.482867	1.60302
10.54	0.100784	0.47133	1.62826
10.56	0.0965101	0.456707	1.64193
10.58	0.107632	0.466015	1.60804
10.6	0.0998379	0.48019	1.59974
10.62	0.158002	0.457548	1.57979
10.64	0.172717	0.434251	1.59572
10.66	0.157316	0.445161	1.55473
10.68	0.151619	0.402737	1.60492
10.7	0.18065	0.430087	1.64272
10.72	0.162799	0.421251	1.6395
10.74	0.181056	0.435678	1.65033
10.76	0.155475	0.44986	1.68684
10.78	0.193674	0.49074	1.6936
10.8	0.211605	0.503008	1.63326
10.82	0.227971	0.484106	1.63133
10.84	0.177788	0.475928	1.65753
10.86	0.160929	0.486631	1.63158
10.88	0.192169	0.443873	1.60026
10.9	0.19791	0.43647	1.59583
10.92	0.291558	0.397174	1.57085
10.94	0.258409	0.390179	1.58722
10.96	0.209247	0.403541	1.53357
10.98	0.18573	0.407915	1.51533
11	0.274058	0.428958	1.52982
11.02	0.297687	0.397252	1.55317
11.04	0.298685	0.420433	1.53717
11.06	0.270049	0.419476	1.51082
11.08	0.247973	0.425683	1.57778
11.1	0.278397	0.425841	1.56063
11.12	0.319228	0.408437	1.56699
11.14	0.288675	0.422478	1.5649
11.16	0.267694	0.440732	1.51033
11.18	0.273743	0.46656	1.51208
11.2	0.285368	0.474748	1.47793
11.22	0.283674	0.44875	1.55159
11.24	0.243988	0.469144	1.56829
11.26	0.278273	0.43569	1.51926
11.28	0.278108	0.395945	1.5379
11.3	0.236538	0.437738	1.58658
11.32	0.268298	0.397538	1.6158
11.34	0.258564	0.415065	1.57455
11.36	0.256581	0.417927	1.57115
11.38	0.268406	0.416991	1.58918
11.4	0.263049	0.465075	1.54886
11.42	0.254138	0.474226	1.5613
11.44	0.2332	0.462995	1.56853
11.46	0.23647	0.492466	1.5697
11.48	0.271966	0.48107	1.54963
11.5	0.277961	0.492042	1.56646
11.52	0.262822	0.46433	1.59273
11.54	0.291608	0.472596	1.60754
11.56	0.272222	0.450379	1.65706
11.58	0.268027	0.450282	1.69069
11.6	0.304552	0.475053	1.72286
11.62	0.253271	0.470241	1.80628
11.64	0.27166	0.500611	1.77071
11.66	0.289214	0.512031	1.81015
11.68	0.28506	0.500127	1.79549
11.7	0.285031	0.498399	1.85594
11.72	0.308657	0.476749	1.8554
11.74	0.256407	0.456593	1.8531
11.76	0.269243	0.439421	1.84872
11.78	0.265076	0.409755	1.87125
11.8	0.263638	0.445966	1.88863
11.82	0.279482	0.469011	1.89771
11.84	0.297881	0.492543	1.8751
11.86	0.318201	0.485374	1.86393
11.88	0.311749	0.468585	1.88792
11.9	0.312681	0.44942	1.91265
11.92	0.315008	0.459093	1.89535
11.94	0.306526	0.480597	1.85009
11.96	0.277593	0.458021	1.84106
11.98	0.288882	0.449579	1.85291
12	0.282286	0.469609	1.84827
12.02	0.264836	0.472848	1.82848
12.04	0.265896	0.44936	1.8111
12.06	0.260404	0.4391	1.8075
12.08	0.274742	0.434467	1.80325
12.1	0.27446	0.426113	1.80344
12.12	0.272148	0.439485	1.80453
12.14	0.264437	0.434796	1.80156
12.16	0.276975	0.429203	1.86704
12.18	0.27239	0.426449	1.90133
12.2	0.277208	0.426175	1.89151
12.22	0.280935	0.397967	1.93681
12.24	0.292908	0.386663	1.98856
12.26	0.278007	0.397892	1.99571
12.28	0.250106	0.401471	1.95737
12.3	0.243048	0.447851	1.94504
12.32	0.231117	0.450952	1.93195
12.34	0.252657	0.418931	1.92278
12.36	0.27161	0.424535	1.93129
12.38	0.2448	0.418686	1.93951
12.4	0.253414	0.464333	1.92284
12.42	0.278639	0.470541	1.89105
12.44	0.266199	0.445984	1.8729
12.46	0.26665	0.492026	1.89137
12.48	0.298322	0.470601	1.88757
12.5	0.27172	0.42704	1.87147
12.52	0.297612	0.434485	1.86553
12.54	0.281598	0.417697	1.86431
12.56	0.296818	0.435922	1.89551
12.58	0.314828	0.424918	1.83712
12.6	0.281226	0.452032	1.82768
12.62	0.28506	0.440618	1.86462
12.64	0.26497	0.469076	1.86519
12.66	0.309458	0.465274	1.83704
12.68	0.28895	0.468486	1.81894
12.7	0.309524	0.492755	1.75758
12.72	0.256327	0.49479	1.74074
12.74	0.275587	0.483524	1.77651
12.76	0.299721	0.506591	1.75941
12.78	0.269765	0.483935	1.7342
12.8	0.309596	0.452652	1.76253
12.82	0.306195	0.418824	1.73377
12.84	0.235447	0.420785	1.76937
12.86	0.264833	0.417529	1.80833
12.88	0.271192	0.446213	1.86767
12.9	0.249428	0.464301	1.90856
12.92	0.242261	0.480679	1.98045
12.94	0.263121	0.490967	2.01443
12.96	0.290779	0.499139	1.9978
12.98	0.258674	0.489708	1.97105
13	0.252382	0.505461	1.98049
13.02	0.263899	0.482586	2.00425
13.04	0.269257	0.450887	1.9521
13.06	0.266247	0.461602	1.92556
13.08	0.275212	0.488121	1.86478
13.1	0.244234	0.49163	1.84136
13.12	0.272715	0.476567	1.83968
13.14	0.287754	0.451665	1.80467
13.16	0.27419	0.432931	1.83532
13.18	0.286546	0.459359	1.87933
13.2	0.283267	0.434812	1.87901
13.22	0.282513	0.441304	1.86171
13.24	0.287738	0.409861	1.87917
13.26	0.318279	0.409102	1.89811
13.28	0.282816	0.422453	1.8913
13.3	0.249531	0.438938	1.83607
13.32	0.26144	0.449301	1.77149
13.34	0.274182	0.460452	1.73934
13.36	0.277549	0.504203	1.7335
13.38	0.28741	0.487646	1.76318
13.4	0.300631	0.486822	1.78103
13.42	0.28679	0.494592	1.7125
13.44	0.238944	0.482091	1.70855
13.46	0.259013	0.49615	1.64864
13.48	0.269098	0.519441	1.69967
13.5	0.257517	0.525943	1.74623
13.52	0.294817	0.522416	1.77138
13.54	0.285993	0.522635	1.84029
13.56	0.255554	0.527718	1.83404
13.58	0.260039	0.559284	1.78974
13.6	0.259556	0.548188	1.75521
13.62	0.286241	0.521298	1.80723
13.64	0.290442	0.507823	1.75718
13.66	0.290478	0.460242	1.75323
13.68	0.274258	0.457809	1.72669
13.7	0.276087	0.478861	1.79343
13.72	0.259979	0.4326	1.85804
13.74	0.272094	0.41193	1.90334
13.76	0.290602	0.416915	1.91284
13.78	0.243423	0.391418	1.89455
13.8	0.278929	0.364903	1.87355
13.82	0.274747	0.382159	1.86341
13.84	0.264047	0.384621	1.86852
13.86	0.274316	0.395895	1.8775
13.88	0.247362	0.418036	1.87372
13.9	0.265842	0.418937	1.89047
13.92	0.278957	0.428654	1.81581
13.94	0.260664	0.459931	1.77571
13.96	0.264449	0.442598	1.78646
13.98	0.291332	0.422179	1.81943
14	0.281164	0.446241	1.86691
14.02	0.271336	0.485167	1.93367
14.04	0.261707	0.485407	1.94287
14.06	0.255883	0.518158	1.94968
14.08	0.266039	0.50167	1.9536
14.1	0.301807	0.484635	1.93123
14.12	0.263524	0.459901	1.94083
14.14	0.259174	0.417213	1.91602
14.16	0.291287	0.447914	1.94727
14.18	0.296813	0.433997	1.90589
14.2	0.274682	0.407444	1.99616
14.22	0.316202	0.405973	1.98929
14.24	0.306085	0.415277	1.97887
14.26	0.301944	0.386776	1.97173
14.28	0.333035	0.389364	1.95134
14.3	0.272384	0.407131	1.94586
14.32	0.292321	0.36454	1.95296
14.34	0.251333	0.353435	1.97856
14.36	0.249791	0.315591	1.99847
14.38	0.286621	0.346134	2.00315
14.4	0.268815	0.334419	2.04461
14.42	0.274003	0.396657	2.01637
14.44	0.2571	0.357124	1.92835
14.46	0.238335	0.35253	1.8864
14.48	0.300302	0.341116	1.86006
14.5	0.240271	0.362215	1.84388
14.52	0.245869	0.364278	1.84621
14.54	0.259701	0.371789	1.84913
14.56	0.293223	0.367172	1.84254
14.58	0.297622	0.393798	1.8203
14.6	0.294025	0.393428	1.82604
14.62	0.288901	0.371806	1.85553
14.64	0.283641	0.391724	1.90654
14.66	0.252187	0.372912	1.93077
14.68	0.319126	0.385662	1.925
14.7	0.257803	0.370673	1.91895
14.72	0.270645	0.364488	1.89167
14.74	0.270042	0.338271	1.86204
14.76	0.266003	0.348	1.93169
14.78	0.288684	0.351249	1.9424
14.8	0.250062	0.388158	1.92657
14.82	0.2846	0.384803	1.95749
14.84	0.280882	0.412166	1.94869
14.86	0.291079	0.407249	1.93548
14.88	0.266259	0.417224	1.94711
14.9	0.282134	0.423025	1.99587
14.92	0.275451	0.421953	1.98529
14.94	0.309461	0.453542	1.98573
14.96	0.31569	0.48637	1.98073
14.98	0.286417	0.469845	1.98173
15	0.30138	0.447587	1.99961
15.02	0.301916	0.448672	2.00394
15.04	0.290602	0.462593	2.02811
15.06	0.296088	0.468179	2.11938
15.08	0.265772	0.438375	2.10885
15.1	0.254678	0.462514	2.1432
15.12	0.241384	0.488405	2.17233
15.14	0.270763	0.482892	2.19455
15.16	0.299874	0.473008	2.22853
15.18	0.266327	0.430315	2.25051
15.2	0.269284	0.424695	2.26073
15.22	0.285243	0.434856	2.22376
15.24	0.254124	0.426497	2.19162
15.26	0.258017	0.484836	2.18479
15.28	0.238397	0.474846	2.15483
15.3	0.272469	0.452248	2.12639
15.32	0.300037	0.46638	2.11985
15.34	0.268021	0.45074	2.13392
15.36	0.279183	0.476774	2.08057
15.38	0.27408	0.470803	2.05808
15.4	0.285978	0.477383	2.03429
15.42	0.274321	0.45052	2.06941
15.44	0.235359	0.482691	2.14082
15.46	0.238582	0.488156	2.15409
15.48	0.284891	0.481638	2.18577
15.5	0.280138	0.451401	2.1882
15.52	0.275492	0.477555	2.17817
15.54	0.27745	0.516767	2.12871
15.56	0.256451	0.493956	2.11174
15.58	0.262853	0.439303	2.13085
15.6	0.282416	0.461496	2.16333
15.62	0.288257	0.420139	2.21324
15.64	0.294083	0.408849	2.21143
15.66	0.282877	0.47551	2.19591
15.68	0.258074	0.443474	2.17933
15.7	0.258784	0.42989	2.17883
15.72	0.299704	0.452483	2.16197
15.74	0.288992	0.419794	2.18505
15.76	0.295599	0.421851	2.20583
15.78	0.294813	0.438588	2.2301
15.8	0.277292	0.408722	2.23984
15.82	0.277201	0.425646	2.25234
15.84	0.266129	0.470142	2.22685
15.86	0.311258	0.439784	2.20084
15.88	0.312157	0.470472	2.24394
15.9	0.31601	0.471669	2.26657
15.92	0.305119	0.484279	2.20652
15.94	0.288606	0.486689	2.21382
15.96	0.300757	0.506007	2.21736
15.98	0.297917	0.553237	2.22692
16	0.294005	0.542964	2.25903
16.02	0.318966	0.546366	2.24861
16.04	0.314819	0.56487	2.28233
16.06	0.309293	0.56091	2.26661
16.08	0.305861	0.526012	2.2329
16.1	0.289917	0.513458	2.21264
16.12	0.318629	0.497731	2.21938
16.14	0.301575	0.474383	2.26108
16.16	0.321084	0.414461	2.21646
16.18	0.305947	0.405117	2.22553
16.2	0.298102	0.420699	2.24742
16.22	0.221691	0.438928	2.23922
16.24	0.293359	0.442803	2.23006
16.26	0.286996	0.425346	2.27217
16.28	0.28783	0.447646	2.29478
16.3	0.28935	0.465106	2.26648
16.32	0.31746	0.470211	2.154
16.34	0.271975	0.498129	2.18892
16.36	0.2338	0.494202	2.1827
16.38	0.29204	0.520695	2.19329
16.4	0.303832	0.517327	2.22384
16.42	0.300898	0.493451	2.21697
16.44	0.303831	0.487723	2.25536
16.46	0.22711	0.517122	2.22909
16.48	0.24759	0.478455	2.2186
16.5	0.273483	0.427943	2.16306
16.52	0.271242	0.456123	2.22871
16.54	0.266291	0.447315	2.20641
16.56	0.253038	0.468895	2.26346
16.58	0.234703	0.469729	2.23519
16.6	0.256933	0.449021	2.21837
16.62	0.273923	0.424586	2.19871
16.64	0.279329	0.434279	2.13259
16.66	0.277328	0.397012	2.12822
16.68	0.300569	0.417895	2.05787
16.7	0.269156	0.391966	2.02296
16.72	0.28948	0.370102	2.04453
16.74	0.242265	0.381767	2.01805
16.76	0.310666	0.351384	2.01095
16.78	0.296802	0.361302	1.96205
16.8	0.288189	0.335656	1.96583
16.82	0.305071	0.348413	1.98199
16.84	0.276613	0.354615	1.97436
16.86	0.249575	0.366431	1.98544
16.88	0.267027	0.383926	1.99549
16.9	0.243899	0.423619	2.01129
16.92	0.252568	0.435379	2.05747
16.94	0.235627	0.442904	2.08577
16.96	0.218431	0.425194	2.09147
16.98	0.249982	0.4369	2.04068
17	0.300438	0.435171	2.01287
17.02	0.271945	0.408344	2.10777
17.04	0.294675	0.433754	2.10207
17.06	0.277875	0.439131	2.06949
17.08	0.30462	0.460991	2.05727
17.1	0.209415	0.468602	2.1052
17.12	0.227626	0.479644	2.18354
17.14	0.227533	0.486736	2.22647
17.16	0.233659	0.45086	2.21522
17.18	0.135038	0.438047	2.27035
17.2	0.138858	0.443139	2.22975
17.22	0.152367	0.441746	2.20536
17.24	0.158417	0.478719	2.21227
17.26	0.135965	0.424327	2.20367
17.28	0.131384	0.426653	2.21275
17.3	0.133356	0.438354	2.22363
17.32	0.152848	0.418601	2.27433
17.34	0.141394	0.435618	2.2819
17.36	0.168409	0.448326	2.32737
17.38	0.177249	0.43041	2.31703
17.4	0.155791	0.427494	2.23364
17.42	0.144794	0.402171	2.1477
17.44	0.158409	0.396143	2.13074
17.46	0.143288	0.359439	2.14802
17.48	0.157816	0.382443	2.13116
17.5	0.142844	0.398587	2.15163
17.52	0.15926	0.3897	2.14932
17.54	0.167626	0.373491	2.12045
17.56	0.172017	0.356082	2.04885
17.58	0.177547	0.401286	2.06914
17.6	0.184806	0.406455	1.98796
17.62	0.158971	0.373891	1.9698
17.64	0.138751	0.349289	2.0103
17.66	0.170625	0.377544	2.01012
17.68	0.152016	0.402565	1.98783
17.7	0.161403	0.396065	1.99386
17.72	0.140324	0.405702	1.99765
17.74	0.134968	0.362643	1.98453
17.76	0.163545	0.383807	2.02251
17.78	0.154248	0.357052	2.01927
17.8	0.164029	0.337648	2.03625
17.82	0.140413	0.358241	1.98482
17.84	0.174793	0.342765	1.99329
17.86	0.141442	0.359047	2.03514
17.88	0.144159	0.360838	2.02262
17.9	0.150118	0.359628	2.01889
17.92	0.166723	0.376789	1.98996
17.94	0.16641	0.383844	2.02401
17.96	0.167024	0.36643	2.04278
17.98	0.169691	0.314219	2.09507
18	0.157674	0.339549	2.09
18.02	0.171792	0.308337	2.11398
18.04	0.152146	0.283143	2.15097
18.06	0.14875	0.312568	2.23795
18.08	0.162735	0.323188	2.2664
18.1	0.170216	0.320221	2.25394
18.12	0.148649	0.311755	2.29208
18.14	0.167478	0.310512	2.26997
18.16	0.199164	0.300927	2.2961
18.18	0.157708	0.313755	2.34892
18.2	0.173491	0.319537	2.33488
18.22	0.158789	0.350082	2.34742
18.24	0.201028	0.358698	2.36402
18.26	0.225302	0.347957	2.44253
18.28	0.177284	0.348868	2.4674
18.3	0.162354	0.376992	2.45769
18.32	0.160806	0.385333	2.49827
18.34	0.148429	0.354787	2.49429
18.36	0.156684	0.324835	2.57755
18.38	0.163873	0.329064	2.5677
18.4	0.171996	0.376047	2.56013
18.42	0.133565	0.41598	2.53144
18.44	0.14705	0.432106	2.55636
18.46	0.173834	0.406644	2.56071
18.48	0.182234	0.447333	2.55454
18.5	0.163842	0.421441	2.5795
18.52	0.158704	0.398983	2.58014
18.54	0.152089	0.42414	2.64188
18.56	0.153753	0.440084	2.65918
18.58	0.147471	0.440821	2.64709
18.6	0.158137	0.469511	2.64682
18.62	0.156084	0.469973	2.68607
18.64	0.156617	0.490519	2.70533
18.66	0.156294	0.475384	2.70283
18.68	0.157841	0.473864	2.69525
18.7	0.166653	0.458706	2.65556
18.72	0.148728	0.466943	2.60006
18.74	0.142953	0.4946	2.62327
18.76	0.145179	0.454056	2.61598
18.78	0.164584	0.47967	2.59903
18.8	0.146975	0.431735	2.61589
18.82	0.140767	0.42923	2.65405
18.84	0.151591	0.461307	2.61147
18.86	0.164028	0.448116	2.59807
18.88	0.161868	0.465287	2.61103
18.9	0.157189	0.497603	2.63584
18.92	0.150005	0.471921	2.7041
18.94	0.189774	0.464597	2.70478
18.96	0.189257	0.435111	2.68736
18.98	0.159164	0.422844	2.65537
19	0.169658	0.41628	2.61131
19.02	0.160312	0.396811	2.62399
19.04	0.151034	0.411796	2.55797
19.06	0.144985	0.397834	2.54566
19.08	0.14404	0.413007	2.59321
19.1	0.164974	0.420665	2.55573
19.12	0.170352	0.435121	2.53231
19.14	0.165122	0.411345	2.50541
19.16	0.164276	0.404193	2.46312
19.18	0.153198	0.40218	2.44275
19.2	0.157231	0.417726	2.39176
19.22	0.143438	0.476719	2.39629
19.24	0.145695	0.449443	2.4039
19.26	0.17882	0.444615	2.3999
19.28	0.154768	0.44578	2.41429
19.3	0.151296	0.418115	2.45494
19.32	0.153949	0.385815	2.44264
19.34	0.168239	0.386455	2.41847
19.36	0.172131	0.395022	2.35296
19.38	0.167843	0.452335	2.36159
19.4	0.163193	0.43271	2.36174
19.42	0.140685	0.479089	2.30651
19.44	0.152908	0.48918	2.28567
19.46	0.156204	0.485572	2.30857
19.48	0.153187	0.487062	2.34514
19.5	0.165238	0.492964	2.34993
19.52	0.163047	0.53149	2.32399
19.54	0.225459	0.575105	2.30803
19.56	0.240702	0.552614	2.31262
19.58	0.313654	0.547583	2.37942
19.6	0.290979	0.519634	2.35364
19.62	0.279063	0.522325	2.39007
19.64	0.285134	0.542538	2.36328
19.66	0.287186	0.552995	2.36835
19.68	0.285527	0.527372	2.3629
19.7	0.293245	0.545429	2.39108
19.72	0.310506	0.576505	2.41251
19.74	0.229534	0.555159	2.4336
19.76	0.239675	0.543838	2.45781
19.78	0.232632	0.521291	2.48612
19.8	0.258744	0.482576	2.49453
19.82	0.227546	0.479764	2.50234
19.84	0.0551834	0.4541	2.48027
19.86	0.0669402	0.443836	2.44284
19.88	0.110719	0.465684	2.50801
19.9	0.0660618	0.442585	2.53208
19.92	0.0688646	0.452043	2.54714
19.94	0.104011	0.476819	2.5412
19.96	0.0658174	0.459745	2.52096
19.98	0.132571	0.479131	2.5064
20	0.148459	0.453643	2.47788
20.02	0.106304	0.475167	2.50689
20.04	0.108295	0.467715	2.55384
20.06	0.154289	0.466896	2.56216
20.08	0.0519871	0.477228	2.54498
20.1	0.0822749	0.485835	2.52942
20.12	0.0651919	0.463071	2.53294
20.14	0.0673299	0.476063	2.56554
20.16	0.0909256	0.492182	2.52207
20.18	0.0654931	0.509187	2.57782
20.2	0.0675517	0.5124	2.56396
20.22	0.055364	0.531608	2.57375
20.24	0.0505276	0.515223	2.59362
20.26	0.064668	0.537145	2.60428
20.28	0.0596246	0.529359	2.57948
20.3	0.0763168	0.481163	2.56689
20.32	0.153613	0.512741	2.5567
20.34	0.0687773	0.517528	2.53924
20.36	0.157539	0.511923	2.48863
20.38	0.0631311	0.522853	2.51798
20.4	0.0879574	0.52557	2.48955
20.42	0.0960591	0.513736	2.50187
20.44	0.0489559	0.51013	2.53324
20.46	0.0657435	0.498922	2.55201
20.48	0.0922522	0.503417	2.50402
20.5	0.0755424	0.536006	2.52604
20.52	0.0600038	0.551906	2.51188
20.54	0.0719936	0.553112	2.48722
20.56	0.0727485	0.516048	2.53084
20.58	0.0618859	0.487052	2.56246
20.6	0.0521512	0.478184	2.50203
20.62	0.0629009	0.531408	2.45711
20.64	0.0645009	0.517088	2.4498
20.66	0.0772627	0.545966	2.4268
20.68	0.0839061	0.538188	2.42603
20.7	0.0809835	0.519074	2.45284
20.72	0.0671427	0.499184	2.48435
20.74	0.0794419	0.526279	2.50104
20.76	0.0861618	0.535658	2.55123
20.78	0.0502541	0.514957	2.53108
20.8	0.0459289	0.524277	2.58597
20.82	0.080518	0.480565	2.55086
20.84	0.064126	0.513714	2.54267
20.86	0.068634	0.534536	2.53952
20.88	0.0527056	0.541386	2.56221
20.9	0.055636	0.499632	2.52744
20.92	0.056136	0.548821	2.47138
20.94	0.0606174	0.524348	2.45597
20.96	0.0532259	0.517783	2.43123
20.98	0.0655134	0.522257	2.41008
21	0.0874134	0.534371	2.46569
21.02	0.0774211	0.507265	2.43039
21.04	0.055607	0.478808	2.41482
21.06	0.0505573	0.527131	2.37657
21.08	0.0616871	0.481935	2.37968
21.1	0.0680689	0.499578	2.35648
21.12	0.0670068	0.495709	2.36192
21.14	0.0557062	0.546717	2.31918
21.16	0.0577447	0.584469	2.28714
21.18	0.0410541	0.552502	2.28129
21.2	0.0615775	0.537558	2.24964
21.22	0.0524073	0.537108	2.21595
21.24	0.0654417	0.50988	2.2219
21.26	0.054992	0.498414	2.2138
21.28	0.0819545	0.454995	2.21482
21.3	0.0536315	0.460637	2.22012
21.32	0.0674672	0.442083	2.29279
21.34	0.0606294	0.467967	2.30765
21.36	0.0900791	0.469255	2.32436
21.38	0.0694863	0.497176	2.2835
21.4	0.0746603	0.494154	2.2757
21.42	0.0866932	0.495567	2.28729
21.44	0.0663699	0.492839	2.26421
21.46	0.0505522	0.500295	2.26476
21.48	0.0811487	0.478878	2.28197
21.5	0.0579979	0.47011	2.28104
21.52	0.0509916	0.515949	2.32893
21.54	0.0523698	0.523673	2.35222
21.56	0.0618317	0.549947	2.35654
21.58	0.0639698	0.551892	2.36835
21.6	0.0663153	0.570508	2.36146
21.62	0.049542	0.581338	2.39497
21.64	0.0895182	0.587195	2.41347
21.66	0.068135	0.568804	2.386
21.68	0.0590822	0.584952	2.49827
21.7	0.0621314	0.561634	2.48974
21.72	0.0669402	0.537309	2.45761
21.74	0.0830154	0.514425	2.51214
21.76	0.0698064	0.548779	2.49636
21.78	0.0537828	0.543454	2.50232
21.8	0.0920207	0.489158	2.49737
21.82	0.0692931	0.482987	2.53119
21.84	0.0663324	0.466241	2.51793
21.86	0.0549454	0.473027	2.49579
21.88	0.0691422	0.530508	2.52775
21.9	0.0809549	0.494646	2.49112
21.92	0.0734097	0.489439	2.45671
21.94	0.065715	0.470118	2.40761
21.96	0.0586459	0.513268	2.39229
21.98	0.045162	0.503221	2.40853
22	0.062324	0.508396	2.37756
22.02	0.054034	0.495468	2.36532
22.04	0.0743417	0.486092	2.3554
22.06	0.0738981	0.500331	2.39226
22.08	0.0539719	0.507493	2.37375
22.1	0.063063	0.558192	2.37691
22.12	0.0904251	0.551641	2.39105
22.14	0.0659649	0.563405	2.38745
22.16	0.0687082	0.582356	2.38209
22.18	0.0770907	0.57129	2.34349
22.2	0.0568827	0.569077	2.36564
22.22	0.0587995	0.543167	2.36548
22.24	0.0629763	0.526687	2.31998
22.26	0.0892259	0.571243	2.31091
22.28	0.0511774	0.553657	2.33543
22.3	0.0738038	0.542566	2.34074
22.32	0.0564013	0.536383	2.33684
22.34	0.0479478	0.554268	2.36283
22.36	0.0663444	0.543589	2.41872
22.38	0.0544763	0.524741	2.41071
22.4	0.0762773	0.464089	2.49396
22.42	0.0630966	0.433073	2.49277
22.44	0.0524052	0.464005	2.50099
22.46	0.0428129	0.500128	2.52473
22.48	0.039544	0.528521	2.59336
22.5	0.0472392	0.498672	2.56904
22.52	0.0890962	0.490735	2.51824
22.54	0.11366	0.526762	2.5025
22.56	0.0691635	0.507732	2.49781
22.58	0.0528847	0.546117	2.53835
22.6	0.0632717	0.563008	2.57383
22.62	0.068244	0.553721	2.60249
22.64	0.0455219	0.556942	2.63253
22.66	0.052571	0.516899	2.58877
22.68	0.0796168	0.520071	2.60048
22.7	0.071101	0.462916	2.5905
22.72	0.0553789	0.543562	2.52943
22.74	0.0600591	0.518152	2.56505
22.76	0.0626259	0.515945	2.54528
22.78	0.0674477	0.516571	2.58473
22.8	0.0648205	0.476132	2.51183
22.82	0.0680299	0.480652	2.52658
22.84	0.0674425	0.472122	2.5607
22.86	0.0835698	0.47295	2.56204
22.88	0.0627626	0.468036	2.56662
22.9	0.0676744	0.438813	2.54581
22.92	0.0732874	0.427708	2.58972
22.94	0.0612318	0.438157	2.60556
22.96	0.0727357	0.438915	2.61974
22.98	0.10659	0.46265	2.68384
23	0.066843	0.431349	2.65787
23.02	0.0485102	0.447964	2.64562
23.04	0.0634006	0.455805	2.56529
23.06	0.0389429	0.458837	2.60563
23.08	0.0568267	0.503527	2.60622
23.1	0.053005	0.499708	2.59857
23.12	0.0552924	0.517046	2.58459
23.14	0.22417	0.511352	2.57329
23.16	0.228239	0.510953	2.58896
23.18	0.222638	0.486933	2.63165
23.2	0.209474	0.530336	2.61356
23.22	0.259524	0.558524	2.62949
23.24	0.237348	0.54372	2.6189
23.26	0.258127	0.524033	2.62813
23.28	0.279838	0.511172	2.66593
23.3	0.251566	0.514329	2.62875
23.32	0.218442	0.498342	2.70032
23.34	0.22233	0.518783	2.67314
23.36	0.233979	0.500459	2.6257
23.38	0.202509	0.547122	2.63499
23.4	0.198326	0.51204	2.67367
23.42	0.230171	0.525381	2.6798
23.44	0.223459	0.519894	2.69474
23.46	0.223361	0.466595	2.75343
23.48	0.226249	0.544602	2.77409
23.5	0.23677	0.504377	2.74522
23.52	0.235233	0.480643	2.73082
23.54	0.261254	0.514941	2.68453
23.56	0.177883	0.496375	2.70761
23.58	0.309155	0.491061	2.66671
23.6	0.183194	0.485083	2.68242
23.62	0.166907	0.475088	2.6715
23.64	0.165313	0.477348	2.6619
23.66	0.168841	0.509495	2.66005
23.68	0.173045	0.497929	2.64517
23.7	0.136121	0.509207	2.61754
23.72	0.148467	0.481377	2.61734
23.74	0.176063	0.477169	2.61712
23.76	0.196662	0.465756	2.61972
23.78	0.191287	0.442832	2.58465
23.8	0.260515	0.467011	2.5771
23.82	0.239522	0.481293	2.55539
23.84	0.227455	0.461687	2.58167
23.86	0.220398	0.441013	2.52828
23.88	0.256207	0.456394	2.52878
23.9	0.219415	0.460643	2.50865
23.92	0.255627	0.456425	2.47278
23.94	0.242948	0.413736	2.51289
23.96	0.231941	0.430961	2.53125
23.98	0.221588	0.395472	2.58045
24	0.206575	0.40224	2.59577
24.02	0.221498	0.407928	2.62484
24.04	0.210314	0.38447	2.62995
24.06	0.273999	0.409961	2.64257
24.08	0.098625	0.402235	2.64573
24.1	0.0979568	0.397689	2.6288
24.12	0.108285	0.377742	2.59939
24.14	0.101971	0.361376	2.647
24.16	0.270456	0.381198	2.66178
24.18	0.145115	0.327564	2.70138
24.2	0.159066	0.322167	2.7294
24.22	0.122829	0.336403	2.75069
24.24	0.0629548	0.387308	2.71304
24.26	0.0562836	0.397958	2.75746
24.28	0.0955313	0.410281	2.79393
24.3	0.0590669	0.407554	2.82896
24.32	0.0513215	0.417032	2.78086
24.34	0.0700101	0.417806	2.78536
24.36	0.067459	0.431259	2.84778
24.38	0.0585658	0.427107	2.88868
24.4	0.0753922	0.431801	2.84993
24.42	0.0453992	0.432635	2.80658
24.44	0.0640526	0.379707	2.82741
24.46	0.0638236	0.387159	2.85976
24.48	0.0749401	0.387797	2.86398
24.5	0.0689192	0.38603	2.82949
24.52	0.0750581	0.387018	2.79233
24.54	0.0526174	0.386339	2.83058
24.56	0.0474538	0.379707	2.85828
24.58	0.0750191	0.360086	2.82825
24.6	0.0657171	0.38281	2.84085
24.62	0.0589369	0.383486	2.84916
24.64	0.0464353	0.447356	2.89084
24.66	0.0489379	0.423987	2.89691
24.68	0.0511501	0.422158	2.94076
24.7	0.0832154	0.405176	2.95346
24.72	0.0591946	0.37478	2.93623
24.74	0.0748884	0.392691	2.95586
24.76	0.0647343	0.40575	2.9678
24.78	0.080495	0.41722	2.98503
24.8	0.061862	0.394861	2.96589
24.82	0.0860581	0.415888	2.96303
24.84	0.0571432	0.38888	3.00982
24.86	0.0687693	0.372302	2.99481
24.88	0.133029	0.388707	3.00706
24.9	0.0633032	0.369179	3.0154
24.92	0.0514301	0.368966	3.02684
24.94	0.0795632	0.407691	3.03566
24.96	0.0880287	0.428103	3.01256
24.98	0.0599954	0.450207	3.00452
25	0.0541592	0.415484	3.01884
25.02	0.0891551	0.415422	3.03984
25.04	0.109662	0.429718	3.05074
25.06	0.0783745	0.395076	3.07619
25.08	0.116705	0.391523	3.09148
25.1	0.0973314	0.411803	3.06542
25.12	0.0653968	0.418121	3.04596
25.14	0.152226	0.443568	3.01093
25.16	0.189268	0.490224	3.05871
25.18	0.208735	0.440271	3.02787
25.2	0.200141	0.398173	3.03107
25.22	0.186045	0.462596	3.02282
25.24	0.0921219	0.41618	3.03178
25.26	0.0927617	0.436655	3.01883
25.28	0.124463	0.39228	3.03837
25.3	0.0960611	0.412202	3.03561
25.32	0.0802826	0.404621	3.06427
25.34	0.0937882	0.375901	3.04955
25.36	0.128325	0.361599	3.05348
25.38	0.0813814	0.360679	3.01114
25.4	0.106609	0.355429	3.02936
25.42	0.101222	0.38267	3.04464
25.44	0.101853	0.422207	3.03433
25.46	0.105188	0.441421	3.05371
25.48	0.0898731	0.397255	3.16362
25.5	0.089055	0.354024	3.18071
25.52	0.0942882	0.367079	3.21581
25.54	0.113654	0.415103	3.22518
25.56	0.0773947	0.407774	3.25555
25.58	0.0930432	0.387915	3.24034
25.6	0.119328	0.392784	3.23577
25.62	0.122576	0.413328	3.19376
25.64	0.110943	0.397923	3.16112
25.66	0.10064	0.411612	3.16666
25.68	0.0891506	0.410012	3.19783
25.7	0.145263	0.411683	3.21616
25.72	0.143332	0.414545	3.22291
25.74	0.0946913	0.433504	3.24288
25.76	0.0909587	0.401322	3.25636
25.78	0.255854	0.377899	3.24487
25.8	0.244721	0.375013	3.20685
25.82	0.211961	0.389443	3.24725
25.84	0.230341	0.412406	3.19021
25.86	0.229478	0.410155	3.23043
25.88	0.265949	0.395084	3.21249
25.9	0.220382	0.409594	3.26014
25.92	0.269144	0.39164	3.29697
25.94	0.265936	0.390233	3.30994
25.96	0.265539	0.392781	3.28442
25.98	0.283507	0.401415	3.28765
26	0.251731	0.436531	3.31652
26.02	0.184346	0.420311	3.34437
26.04	0.258782	0.438005	3.36625
26.06	0.265045	0.438132	3.38862
26.08	0.234634	0.419675	3.38346
26.1	0.233739	0.425064	3.43671
26.12	0.28228	0.46791	3.44534
26.14	0.288923	0.462118	3.4085
26.16	0.274934	0.467542	3.39982
26.18	0.237066	0.502272	3.38998
26.2	0.196985	0.532179	3.41274
26.22	0.305851	0.510943	3.4324
26.24	0.218917	0.445591	3.43656
26.26	0.216706	0.438853	3.45993
26.28	0.233603	0.441029	3.48579
26.3	0.260695	0.428475	3.49746
26.32	0.258238	0.41535	3.46239
26.34	0.231561	0.408435	3.45257
26.36	0.218177	0.391277	3.43459
26.38	0.254253	0.386115	3.40889
26.4	0.213689	0.389605	3.41359
26.42	0.243372	0.373487	3.39825
26.44	0.215983	0.427156	3.37652
26.46	0.235056	0.38291	3.36038
26.48	0.221684	0.417618	3.34506
26.5	0.222193	0.397516	3.37747
26.52	0.220228	0.425143	3.3432
26.54	0.146976	0.450449	3.31143
26.56	0.183842	0.465501	3.30617
26.58	0.101068	0.458191	3.32081
26.6	0.125026	0.488682	3.30067
26.62	0.128992	0.547456	3.30128
26.64	0.182543	0.508534	3.22525
26.66	0.210489	0.506953	3.25294
26.68	0.100002	0.470503	3.23147
26.7	0.0667508	0.472165	3.26965
26.72	0.106298	0.466527	3.23626
26.74	0.0728891	0.479953	3.24992
26.76	0.0817076	0.491897	3.23223
26.78	0.0873037	0.531047	3.2218
26.8	0.0939245	0.499128	3.23464
26.82	0.101282	0.470954	3.20572
26.84	0.126723	0.484519	3.18982
26.86	0.126266	0.481443	3.19314
26.88	0.129993	0.506562	3.21333
26.9	0.0632149	0.497561	3.18515
26.92	0.11469	0.467822	3.18148
26.94	0.117876	0.48694	3.15789
26.96	0.0904949	0.528312	3.13177
26.98	0.0745561	0.51206	3.14154
27	0.0975158	0.500174	3.15909
27.02	0.0923791	0.458753	3.16108
27.04	0.0962292	0.487233	3.17385
27.06	0.138411	0.518938	3.1397
27.08	0.124341	0.462493	3.16604
27.1	0.111281	0.463031	3.16029
27.12	0.0939707	0.483123	3.1356
27.14	0.070482	0.498369	3.16348
27.16	0.0841414	0.508544	3.12179
27.18	0.106869	0.510494	3.10045
27.2	0.211595	0.559497	3.09314
27.22	0.111979	0.552774	3.05409
27.24	0.0967368	0.537463	3.06091
27.26	0.142237	0.548826	3.03287
27.28	0.148072	0.540843	3.0117
27.3	0.142602	0.515314	2.99751
27.32	0.11473	0.522869	2.98377
27.34	0.0857164	0.514687	2.95238
27.36	0.0852041	0.512466	2.96992
27.38	0.0866095	0.568781	2.97615
27.4	0.0870847	0.549105	2.97725
27.42	0.0934102	0.539056	2.97191
27.44	0.075564	0.54578	2.94831
27.46	0.128457	0.549267	3.01541
27.48	0.0784345	0.54185	3.01023
27.5	0.14377	0.545594	3.03221
27.52	0.081278	0.536586	3.03769
27.54	0.0954251	0.513293	3.04338
27.56	0.0883196	0.527831	3.04472
27.58	0.122348	0.516755	3.05014
27.6	0.0886246	0.531392	3.06271
27.62	0.13745	0.529781	3.10434
27.64	0.100017	0.550509	3.12553
27.66	0.0718605	0.554324	3.11804
27.68	0.0563953	0.543361	3.12987
27.7	0.115916	0.486745	3.1471
27.72	0.105322	0.510886	3.16367
27.74	0.0890467	0.472504	3.13435
27.76	0.1446	0.492214	3.10939
27.78	0.181977	0.491546	3.13589
27.8	0.124813	0.484501	3.14157
27.82	0.0775458	0.467687	3.10645
27.84	0.163547	0.488449	3.11246
27.86	0.112499	0.481243	3.06228
27.88	0.0738876	0.45443	3.04541
27.9	0.104834	0.452334	3.03603
27.92	0.10097	0.427839	3.06246
27.94	0.115759	0.44699	3.05549
27.96	0.0664461	0.44909	3.03643
27.98	0.0802711	0.487334	3.05106
28	0.110337	0.475567	3.01033
28.02	0.102339	0.502579	3.00311
28.04	0.122684	0.483839	3.02038
28.06	0.0735987	0.503104	3.0211
28.08	0.0787431	0.478764	2.99282
28.1	0.142282	0.501865	3.00519
28.12	0.156075	0.485092	3.00467
28.14	0.125556	0.516609	2.97595
28.16	0.0905041	0.479131	2.94179
28.18	0.0748121	0.517853	2.97497
28.2	0.0594007	0.504263	2.98235
28.22	0.085482	0.494564	3.02437
28.24	0.0710488	0.466469	3.04629
28.26	0.0777839	0.493258	3.04913
28.28	0.0886386	0.484266	3.04588
28.3	0.108423	0.516268	3.07104
28.32	0.114337	0.488249	3.01709
28.34	0.105812	0.474725	3.01382
28.36	0.0909723	0.481715	3.00717
28.38	0.0898095	0.476921	3.0139
28.4	0.0965277	0.496407	2.97076
28.42	0.14592	0.440812	2.96258
28.44	0.129669	0.44686	2.94601
28.46	0.105963	0.443105	2.92733
28.48	0.1119	0.440961	2.90209
28.5	0.251281	0.472418	2.89609
28.52	0.196079	0.501144	2.91466
28.54	0.199855	0.509041	2.8954
28.56	0.244276	0.550991	2.85814
28.58	0.117349	0.533808	2.88834
28.6	0.118304	0.483823	2.88517
28.62	0.144163	0.512334	2.87986
28.64	0.142388	0.474231	2.90139
28.66	0.150206	0.518786	2.90993
28.68	0.0864766	0.538505	2.91414
28.7	0.116002	0.60116	2.90702
28.72	0.0881347	0.573281	2.89202
28.74	0.102995	0.586402	2.90508
28.76	0.0886927	0.572043	2.86092
28.78	0.088199	0.578512	2.86805
28.8	0.0851888	0.5619	2.85688
28.82	0.0896251	0.556133	2.87418
28.84	0.101363	0.558053	2.89451
28.86	0.11268	0.533984	2.88578
28.88	0.0686297	0.548598	2.85843
28.9	0.0936602	0.605411	2.86029
28.92	0.098239	0.594498	2.889
28.94	0.101181	0.616515	2.87867
28.96	0.172447	0.623668	2.85627
28.98	0.196302	0.619696	2.78499
29	0.154816	0.645055	2.82235
29.02	0.226676	0.625255	2.84845
29.04	0.227033	0.63419	2.81723
29.06	0.241893	0.60082	2.84155
29.08	0.243764	0.612931	2.82155
29.1	0.21397	0.595529	2.81489
29.12	0.225427	0.629147	2.8406
29.14	0.224363	0.65083	2.83491
29.16	0.269154	0.701393	2.81365
29.18	0.260318	0.66803	2.82092
29.2	0.298081	0.665834	2.85194
29.22	0.310303	0.719468	2.86417
29.24	0.271807	0.696199	2.92299
29.26	0.282593	0.652043	2.92487
29.28	0.286785	0.618469	2.88174
29.3	0.264543	0.598146	2.92707
29.32	0.306108	0.591876	2.88202
29.34	0.274157	0.603492	2.90539
29.36	0.274632	0.596169	2.89123
29.38	0.256009	0.595311	2.91305
29.4	0.248733	0.58414	2.87344
29.42	0.240895	0.637394	2.8763
29.44	0.193629	0.657031	2.90301
29.46	0.196549	0.65368	2.9359
29.48	0.207409	0.6778	2.97409
29.5	0.327914	0.685108	3.00753
29.52	0.246785	0.646837	3.02814
29.54	0.260049	0.590427	3.00117
29.56	0.305295	0.558066	2.98945
29.58	0.308767	0.559168	2.97664
29.6	0.324433	0.562163	3.01729
29.62	0.332693	0.583789	3.01126
29.64	0.275022	0.625313	3.01981
29.66	0.246449	0.591573	3.03995
29.68	0.261498	0.577871	3.01198
29.7	0.294811	0.554634	3.02133
29.72	0.285453	0.500238	3.01985
29.74	0.285483	0.563949	3.04198
29.76	0.284974	0.571761	3.04276
29.78	0.273489	0.525624	3.0306
29.8	0.324064	0.569262	3.03725
29.82	0.28278	0.591278	3.07836
29.84	0.280847	0.638337	3.07425
29.86	0.280167	0.624358	3.07621
29.88	0.280326	0.606026	3.05153
29.9	0.261914	0.56211	3.02009
29.92	0.324901	0.577331	3.05415
29.94	0.278575	0.558788	3.01721
29.96	0.333868	0.587822	3.03623
29.98	0.322711	0.592446	3.03818
30	0.295285	0.573641	3.05144
30.02	0.333078	0.56212	3.02658
30.04	0.309515	0.5575	3.02392
30.06	0.303176	0.508727	3.03325
30.08	0.302812	0.52269	3.02996
30.1	0.274698	0.557849	3.04622
30.12	0.284942	0.525212	3.06443
30.14	0.269273	0.510748	3.05368
30.16	0.285372	0.491273	3.02892
30.18	0.302964	0.477715	2.99687
30.2	0.278817	0.472561	3.01398
30.22	0.234564	0.510621	3.02897
30.24	0.240934	0.526765	3.0176
30.26	0.284298	0.546478	3.0423
30.28	0.298395	0.531215	3.0211
30.3	0.267191	0.505416	3.05229
30.32	0.235338	0.49227	3.0451
30.34	0.265676	0.510877	3.05913
30.36	0.292477	0.502411	3.05723
30.38	0.315557	0.519505	3.08163
30.4	0.21041	0.498093	3.07255
30.42	0.310666	0.485597	3.06878
30.44	0.223024	0.511752	3.07159
30.46	0.197756	0.528997	3.0608
30.48	0.275486	0.558911	3.07203
30.5	0.2352	0.596948	3.06236
30.52	0.26409	0.587859	3.03859
30.54	0.263704	0.54199	3.05531
30.56	0.257021	0.551684	3.03968
30.58	0.297128	0.529517	3.02731
30.6	0.254093	0.506365	3.04742
30.62	0.229457	0.483003	3.05079
30.64	0.251789	0.480587	3.09987
30.66	0.269478	0.458283	3.11365
30.68	0.213347	0.472696	3.09401
30.7	0.113546	0.491375	3.11533
30.72	0.09525	0.534395	3.11936
30.74	0.0763382	0.496318	3.10016
30.76	0.100773	0.497364	3.09463
30.78	0.120338	0.482073	3.0661
30.8	0.146561	0.474689	3.07647
30.82	0.0630218	0.513345	3.10868
30.84	0.116045	0.491005	3.09786
30.86	0.0692027	0.543403	3.13423
30.88	0.0846964	0.506991	3.11244
30.9	0.119034	0.492281	3.1425
30.92	0.0889446	0.515582	3.15742
30.94	0.0605321	0.521018	3.15923
30.96	0.104864	0.531529	3.14192
30.98	0.0915555	0.536623	3.15329
31	0.0820067	0.526027	3.17083
31.02	0.0899935	0.56628	3.15937
31.04	0.123804	0.563193	3.17262
31.06	0.130586	0.550666	3.18272
31.08	0.11566	0.569703	3.16216
31.1	0.0723194	0.559895	3.16011
31.12	0.0780766	0.601017	3.13869
31.14	0.0682212	0.551808	3.10036
31.16	0.0547708	0.528426	3.08974
31.18	0.0700245	0.539713	3.12973
31.2	0.0966345	0.55653	3.13453
31.22	0.0960254	0.583094	3.13848
31.24	0.0819186	0.599795	3.13317
31.26	0.0436581	0.600545	3.13367
31.28	0.117817	0.564689	3.12139
31.3	0.0463589	0.569153	3.11959
31.32	0.0577492	0.588623	3.12205
31.34	0.0890868	0.580196	3.10178
31.36	0.0862503	0.568962	3.10343
31.38	0.0798446	0.523328	3.14734
31.4	0.120391	0.51794	3.15357
31.42	0.0664734	0.541429	3.14745
31.44	0.0581587	0.545274	3.12854
31.46	0.0825244	0.56406	3.15702
31.48	0.0700094	0.533	3.18796
31.5	0.151945	0.537824	3.16982
31.52	0.0768452	0.557293	3.14906
31.54	0.0953135	0.573386	3.14642
31.56	0.0857317	0.552594	3.15184
31.58	0.115204	0.591573	3.15082
31.6	0.0988049	0.621061	3.16879
31.62	0.0672963	0.606533	3.17154
31.64	0.0582863	0.614539	3.19319
31.66	0.0579063	0.591144	3.20338
31.68	0.0721675	0.593199	3.23413
31.7	0.159801	0.583904	3.24657
31.72	0.139436	0.619669	3.24214
31.74	0.124276	0.605196	3.26358
31.76	0.0764972	0.584699	3.28456
31.78	0.0964513	0.575016	3.29169
31.8	0.0638883	0.556696	3.27248
31.82	0.0854556	0.555071	3.27542
31.84	0.121506	0.519804	3.24811
31.86	0.106748	0.536077	3.26172
31.88	0.104563	0.524809	3.25359
31.9	0.0665801	0.505645	3.20442
31.92	0.0844156	0.49841	3.19736
31.94	0.0896483	0.480192	3.1869
31.96	0.127331	0.498861	3.18146
31.98	0.0780485	0.480534	3.15034
32	0.0728931	0.48163	3.18546
32.02	0.0733856	0.471175	3.17313
32.04	0.10561	0.490132	3.19802
32.06	0.0744291	0.482527	3.16887
32.08	0.11106	0.474231	3.15954
32.1	0.0826851	0.45566	3.16385
32.12	0.0936679	0.452096	3.14047
32.14	0.101619	0.43202	3.12764
32.16	0.156691	0.435387	3.16292
32.18	0.0931254	0.442813	3.14528
32.2	0.0774196	0.442123	3.18332
32.22	0.0853574	0.454527	3.16754
32.24	0.079493	0.475637	3.16352
32.26	0.137507	0.423537	3.13824
32.28	0.0847761	0.446436	3.15057
32.3	0.0600451	0.481554	3.18733
32.32	0.0645392	0.472547	3.1709
32.34	0.0837957	0.447952	3.2237
32.36	0.0748862	0.457686	3.2125
32.38	0.0955671	0.454248	3.22826
32.4	0.0749929	0.434555	3.24298
32.42	0.0619192	0.412448	3.18925
32.44	0.075242	0.436246	3.19485
32.46	0.0819055	0.418336	3.18219
32.48	0.0840997	0.421344	3.13829
32.5	0.0511897	0.451012	3.17565
32.52	0.0883548	0.487688	3.14837
32.54	0.0527393	0.458213	3.11417
32.56	0.101246	0.456498	3.09443
32.58	0.114449	0.466514	3.10129
32.6	0.074934	0.460023	3.06686
32.62	0.128172	0.427187	3.04623
32.64	0.130191	0.406277	3.04047
32.66	0.192506	0.446711	3.05539
32.68	0.171292	0.463599	3.05549
32.7	0.221497	0.445198	3.03415
32.72	0.157364	0.453153	3.02159
32.74	0.0857981	0.448648	3.03929
32.76	0.0986192	0.413374	3.03309
32.78	0.0846381	0.430937	3.00616
32.8	0.0746734	0.435984	3.02685
32.82	0.124024	0.404021	3.04418
32.84	0.0652909	0.405953	3.06939
32.86	0.102652	0.421032	3.08069
32.88	0.0956598	0.444697	3.05861
32.9	0.0916412	0.453726	3.09897
32.92	0.114752	0.433837	3.08297
32.94	0.238158	0.423493	3.09337
32.96	0.234769	0.449954	3.10289
32.98	0.20943	0.441256	3.0543
33	0.261464	0.434961	3.09824
33.02	0.209049	0.444862	3.08927
33.04	0.24809	0.404279	3.05252
33.06	0.289149	0.402976	3.0785
33.08	0.278015	0.404466	3.08066
33.1	0.22596	0.421841	3.06486
33.12	0.239642	0.402663	3.08675
33.14	0.257775	0.447083	3.04494
33.16	0.239312	0.438477	3.05026
33.18	0.24674	0.429945	3.05328
33.2	0.266032	0.443543	3.03259
33.22	0.273552	0.481409	3.04763
33.24	0.259032	0.457809	3.08757
33.26	0.239689	0.455291	3.09901
33.28	0.19578	0.480479	3.05968
33.3	0.255495	0.482319	3.0652
33.32	0.28244	0.487164	3.06192
33.34	0.233748	0.450905	3.05799
33.36	0.253899	0.452731	3.07962
33.38	0.265116	0.457263	3.05399
33.4	0.28024	0.461644	3.07324
33.42	0.264128	0.469475	3.09483
33.44	0.227419	0.44202	3.07016
33.46	0.225459	0.441487	3.05851
33.48	0.214792	0.427645	3.05347
33.5	0.264663	0.427066	3.04993
33.52	0.240824	0.437415	3.02215
33.54	0.26262	0.445569	3.02816
33.56	0.281291	0.473171	3.04179
33.58	0.27773	0.478204	3.07506
33.6	0.271876	0.464844	3.07117
33.62	0.285087	0.445497	3.02238
33.64	0.272671	0.424811	3.02668
33.66	0.230692	0.397977	3.04732
33.68	0.266258	0.382963	3.03653
33.7	0.252035	0.36749	3.06594
33.72	0.254046	0.364871	3.04171
33.74	0.269778	0.39217	3.05382
33.76	0.290845	0.382867	3.04731
33.78	0.266213	0.375032	3.08135
33.8	0.244793	0.400539	3.09839
33.82	0.266415	0.395958	3.06286
33.84	0.279601	0.399891	3.04778
33.86	0.268688	0.436414	3.0561
33.88	0.238958	0.443555	3.03854
33.9	0.249172	0.471122	3.01296
33.92	0.292152	0.432452	3.03608
33.94	0.305101	0.429371	3.00781
33.96	0.278284	0.42391	3.01116
33.98	0.327024	0.435603	3.01316
34	0.22912	0.400402	3.02183
34.02	0.289074	0.417407	3.02194
34.04	0.244755	0.43436	3.03694
34.06	0.277632	0.431843	3.03603
34.08	0.296134	0.449196	3.0492
34.1	0.321896	0.45607	3.06823
34.12	0.319726	0.451598	3.03351
34.14	0.299192	0.481447	3.04645
34.16	0.249067	0.460834	3.00939
34.18	0.26184	0.468581	3.05818
34.2	0.259084	0.467017	3.04222
34.22	0.221069	0.499777	3.04887
34.24	0.197589	0.502322	3.015
34.26	0.0677463	0.491536	3.03033
34.28	0.0611198	0.50812	3.06957
34.3	0.0513569	0.518313	3.07889
34.32	0.0485211	0.495663	3.07861
34.34	0.0863006	0.505606	3.06247
34.36	0.138206	0.507159	3.0732
34.38	0.0674038	0.498655	3.09513
34.4	0.0866857	0.491113	3.11296
34.42	0.071473	0.505963	3.12748
34.44	0.0639888	0.526553	3.12071
34.46	0.103671	0.513639	3.12117
34.48	0.0720111	0.530984	3.14345
34.5	0.0671528	0.53788	3.16118
34.52	0.132375	0.536115	3.15031
34.54	0.180987	0.538906	3.13445
34.56	0.109532	0.475869	3.13321
34.58	0.0884407	0.472756	3.14281
34.6	0.068208	0.479567	3.15679
34.62	0.0930295	0.488804	3.12347
34.64	0.0915398	0.507991	3.123
34.66	0.099378	0.501013	3.14824
34.68	0.0766406	0.539699	3.15656
34.7	0.0925176	0.564746	3.13345
34.72	0.0927966	0.53632	3.14002
34.74	0.0827175	0.549257	3.12244
34.76	0.0897629	0.50646	3.13122
34.78	0.0849958	0.522412	3.13123
34.8	0.109559	0.541461	3.13426
34.82	0.0922146	0.498756	3.13989
34.84	0.112643	0.50884	3.14031
34.86	0.0987359	0.479203	3.14324
34.88	0.119084	0.479954	3.12748
34.9	0.101859	0.457477	3.14805
34.92	0.13564	0.425994	3.17671
34.94	0.157714	0.394809	3.18137
34.96	0.105277	0.391838	3.17995
34.98	0.123642	0.406646	3.17249
35	0.12089	0.412729	3.15282
35.02	0.100603	0.432505	3.14873
35.04	0.0823928	0.432995	3.13158
35.06	0.079419	0.435345	3.09524
35.08	0.082789	0.422709	3.09553
35.1	0.0909112	0.432063	3.10493
35.12	0.0945986	0.414882	3.11678
35.14	0.0844939	0.433762	3.1436
35.16	0.0906873	0.433535	3.16376
35.18	0.110137	0.413409	3.12611
35.2	0.0786898	0.37617	3.13308
35.22	0.0935959	0.392868	3.15471
35.24	0.0868229	0.389752	3.16159
35.26	0.105233	0.408931	3.14792
35.28	0.0888308	0.424363	3.1342
35.3	0.0948417	0.447712	3.12748
35.32	0.0775536	0.44395	3.10434
35.34	0.114252	0.421105	3.10951
35.36	0.120472	0.400346	3.13777
35.38	0.193919	0.419493	3.14737
35.4	0.122183	0.456062	3.13648
35.42	0.0974579	0.404097	3.11876
35.44	0.0948088	0.405995	3.11934
35.46	0.113277	0.383831	3.12293
35.48	0.123329	0.418238	3.12602
35.5	0.101659	0.418401	3.12122
35.52	0.0611446	0.382545	3.09294
35.54	0.10452	0.409612	3.06171
35.56	0.0765588	0.404236	3.07728
35.58	0.0903437	0.378227	3.09617
35.6	0.0948377	0.365485	3.07304
35.62	0.0599935	0.390932	3.06123
35.64	0.12154	0.376209	3.11278
35.66	0.0725184	0.420883	3.0609
35.68	0.105936	0.403493	3.07221
35.7	0.141168	0.373249	3.04161
35.72	0.104383	0.405315	3.05626
35.74	0.0788005	0.421709	3.07195
35.76	0.0645401	0.380703	3.08266
35.78	0.08605	0.425578	3.06215
35.8	0.0915571	0.41647	3.07581
35.82	0.0732185	0.420386	3.07855
35.84	0.0739159	0.43707	3.0752
35.86	0.106112	0.413778	3.10569
35.88	0.0934629	0.42699	3.08591
35.9	0.0611108	0.443792	3.07372
35.92	0.0807474	0.404021	3.05449
35.94	0.0936057	0.435281	3.07762
35.96	0.111745	0.417047	3.05831
35.98	0.0767079	0.388014	3.07446
36	0.0742956	0.409406	3.10864
36.02	0.0631211	0.445604	3.10043
36.04	0.0781633	0.413509	3.10826
36.06	0.0735281	0.420928	3.10131
36.08	0.07731	0.39047	3.10592
36.1	0.0869676	0.374352	3.0568
36.12	0.0839542	0.367891	3.06468
36.14	0.0689625	0.350822	3.09571
36.16	0.0736711	0.372476	3.07069
36.18	0.0932296	0.362793	3.10598
36.2	0.0926097	0.342428	3.10343
36.22	0.0612385	0.374692	3.09417
36.24	0.0617522	0.412626	3.115
36.26	0.0600526	0.395638	3.10483
36.28	0.0619785	0.41317	3.10978
36.3	0.0819088	0.37985	3.14451
36.32	0.0735103	0.398624	3.13952
36.34	0.154856	0.440148	3.1366
36.36	0.166758	0.416582	3.1389
36.38	0.0898905	0.437321	3.11905
36.4	0.0656069	0.464152	3.10229
36.42	0.092009	0.461217	3.12142
36.44	0.0689897	0.457846	3.09391
36.46	0.0673588	0.477963	3.06774
36.48	0.0780822	0.443278	3.11245
36.5	0.0735022	0.44746	3.07768
36.52	0.0444205	0.46925	3.08041
36.54	0.063004	0.459024	3.08979
36.56	0.0682287	0.42514	3.10151
36.58	0.0784712	0.428946	3.09939
36.6	0.119033	0.426396	3.10766
36.62	0.0713869	0.446397	3.09646
36.64	0.0609075	0.441909	3.12285
36.66	0.0804609	0.422815	3.09159
36.68	0.0721967	0.405617	3.09177
36.7	0.0720869	0.366591	3.08937
36.72	0.098802	0.381503	3.11244
36.74	0.0549412	0.376004	3.07438
36.76	0.146818	0.407849	3.10341
36.78	0.235644	0.376479	3.09008
36.8	0.180458	0.376406	3.07138
36.82	0.148604	0.381087	3.11818
36.84	0.0862762	0.388305	3.13724
36.86	0.0961477	0.381705	3.12978
36.88	0.0899821	0.37236	3.12359
36.9	0.0919837	0.414484	3.11604
36.92	0.0830907	0.421814	3.09755
36.94	0.0735343	0.424077	3.09286
36.96	0.0743634	0.392779	3.05083
36.98	0.0640187	0.390221	3.06723
37	0.0729667	0.410278	3.07878
37.02	0.0699405	0.413711	3.08293
37.04	0.105173	0.424104	3.06177
37.06	0.0958454	0.446701	3.01356
37.08	0.0856937	0.442348	3.04283
37.1	0.131883	0.440171	3.02957
37.12	0.0971333	0.453278	3.03907
37.14	0.099876	0.421936	3.01764
37.16	0.145468	0.37683	3.03008
37.18	0.0958451	0.381018	3.00897
37.2	0.0736685	0.380525	3.02791
37.22	0.0801575	0.421407	3.05461
37.24	0.139969	0.404232	3.01394
37.26	0.0519745	0.412715	3.03386
37.28	0.083737	0.413467	3.03027
37.3	0.0932238	0.410806	3.03917
37.32	0.0904817	0.460152	3.0202
37.34	0.0851193	0.465893	3.03063
37.36	0.0514571	0.460843	3.05535
37.38	0.113869	0.465296	3.05271
37.4	0.0714105	0.448567	3.0721
37.42	0.0698517	0.431666	3.04531
37.44	0.0999952	0.403686	3.04459
37.46	0.0739105	0.437155	3.03831
37.48	0.0799223	0.431303	3.02212
37.5	0.0977149	0.443815	3.02504
37.52	0.0884278	0.418962	3.02203
37.54	0.0946493	0.445791	3.01056
37.56	0.114344	0.447094	3.03142
37.58	0.114519	0.399489	3.06227
37.6	0.0841766	0.411297	3.06651
37.62	0.106615	0.40749	3.0837
37.64	0.118466	0.46192	3.05492
37.66	0.0819967	0.406234	3.07808
37.68	0.0784891	0.37937	3.08195
37.7	0.0986106	0.390245	3.06322
37.72	0.104292	0.445755	3.09326
37.74	0.119672	0.441368	3.0948
37.76	0.131652	0.447685	3.10758
37.78	0.0731055	0.415551	3.09797
37.8	0.0646816	0.451979	3.0728
37.82	0.104138	0.471432	3.07029
37.84	0.115138	0.45136	3.05947
37.86	0.160542	0.447925	3.05161
37.88	0.239499	0.42583	3.06347
37.9	0.254712	0.447057	3.0492
37.92	0.289602	0.406737	3.05945
37.94	0.307082	0.417648	3.04651
37.96	0.262985	0.445198	3.05384
37.98	0.242837	0.422672	3.05717
38	0.266245	0.437267	3.06815
38.02	0.225488	0.467188	3.05616
38.04	0.213666	0.453825	3.06233
38.06	0.223154	0.482609	3.06187
38.08	0.224596	0.485739	3.05828
38.1	0.216615	0.45508	3.06315
38.12	0.079387	0.450009	3.05755
38.14	0.0933618	0.448884	3.05693
38.16	0.139603	0.464625	3.05414
38.18	0.120932	0.45734	3.08087
38.2	0.114021	0.431803	3.07144
38.22	0.0976086	0.454911	3.07249
38.24	0.109842	0.438288	3.08164
38.26	0.0993331	0.412491	3.06702
38.28	0.139348	0.401456	3.05579
38.3	0.167666	0.38089	3.06353
38.32	0.1264	0.449105	3.05634
38.34	0.0759438	0.464931	3.08766
38.36	0.0867025	0.445851	3.10603
38.38	0.111466	0.411892	3.06271
38.4	0.131636	0.428204	3.09823
38.42	0.110258	0.391298	3.08181
38.44	0.103008	0.371156	3.05241
38.46	0.0726206	0.371584	3.0991
38.48	0.0772072	0.364286	3.04769
38.5	0.0639755	0.403957	3.06639
38.52	0.0645622	0.41394	3.03554
38.54	0.0743128	0.402889	3.07463
38.56	0.0811125	0.411452	3.05292
38.58	0.1011	0.431547	3.06645
38.6	0.0868414	0.401896	3.05925
38.62	0.169466	0.416502	3.04996
38.64	0.180264	0.428519	3.05732
38.66	0.297572	0.43427	3.05882
38.68	0.286975	0.460378	3.07297
38.7	0.268093	0.432534	3.07854
38.72	0.292128	0.361003	3.07866
38.74	0.292445	0.41076	3.04235
38.76	0.292865	0.446121	3.01417
38.78	0.261087	0.462626	3.06469
38.8	0.256128	0.449267	3.05191
38.82	0.270349	0.462953	3.07113
38.84	0.284116	0.460244	3.06705
38.86	0.264943	0.436291	3.0854
38.88	0.286798	0.424754	3.08472
38.9	0.281838	0.429181	3.11206
38.92	0.252827	0.399539	3.11785
38.94	0.243601	0.404456	3.11
38.96	0.301319	0.416785	3.10884
38.98	0.216168	0.399277	3.10644
39	0.272255	0.432124	3.10854
39.02	0.273548	0.41776	3.10707
39.04	0.223628	0.421058	3.10887
39.06	0.12882	0.417714	3.0954
39.08	0.0839846	0.428153	3.07154
39.1	0.095532	0.487556	3.0599
39.12	0.0359151	0.508471	3.05433
39.14	0.0883813	0.484082	3.04211
39.16	0.105758	0.461964	3.05998
39.18	0.0769722	0.463635	3.04447
39.2	0.0966745	0.436392	3.07973
39.22	0.119803	0.438773	3.06429
39.24	0.0804428	0.440967	3.11236
39.26	0.0707882	0.399328	3.1114
39.28	0.0847275	0.429596	3.09483
39.3	0.0504664	0.427179	3.09997
39.32	0.085296	0.419323	3.08398
39.34	0.234788	0.419092	3.04925
39.36	0.220339	0.413664	3.0729
39.38	0.204011	0.407861	3.06891
39.4	0.196614	0.416435	3.08532
39.42	0.251875	0.4358	3.09475
39.44	0.286366	0.430269	3.08889
39.46	0.264032	0.469443	3.10344
39.48	0.305134	0.424917	3.09108
39.5	0.215742	0.399253	3.09154
39.52	0.213026	0.405923	3.10802
39.54	0.206917	0.414288	3.1174
39.56	0.200927	0.399899	3.11762
39.58	0.221411	0.423861	3.11467
39.6	0.230051	0.40041	3.15224
39.62	0.22604	0.37062	3.14811
39.64	0.212454	0.399259	3.13367
39.66	0.232184	0.392181	3.13226
39.68	0.229446	0.372787	3.14017
39.7	0.218163	0.359276	3.13176
39.72	0.223562	0.336791	3.13186
39.74	0.238816	0.35598	3.1251
39.76	0.238391	0.350458	3.1029
39.78	0.221634	0.344822	3.11533
39.8	0.227813	0.325469	3.07728
39.82	0.261157	0.346289	3.11972
39.84	0.248812	0.348542	3.10601
39.86	0.248184	0.360627	3.10703
39.88	0.223845	0.346093	3.10734
39.9	0.235173	0.354804	3.11959
39.92	0.25227	0.358223	3.1146
39.94	0.224616	0.359452	3.10072
[truncated: 3,003 more rows]

## Sheet: AKR_RMSF
RMSF data
RMSF Residue	AKR1C3	AKR1C3-RUTIN
1	1.2347	0.3862
2	1.1973	0.2462
3	1.1688	0.1474
4	1.1706	0.1451
5	1.2843	0.1898
6	1.1405	0.1416
7	1.2617	0.1787
8	1.1992	0.1807
9	1.2392	0.1778
10	1.1336	0.1473
11	1.1795	0.1696
12	1.0072	0.1004
13	0.9838	0.0902
14	1.0716	0.0996
15	0.9529	0.1135
16	0.8423	0.0721
17	0.7247	0.1016
18	0.6997	0.0871
19	0.6159	0.0973
20	0.6713	0.1465
21	0.6679	0.1432
22	0.7443	0.153
23	0.7368	0.1876
24	0.8643	0.2142
25	0.7221	0.2216
26	0.6754	0.2409
27	0.576	0.2081
28	0.6336	0.2437
29	0.6857	0.2077
30	0.5756	0.1586
31	0.588	0.1766
32	0.6605	0.1887
33	0.6593	0.1565
34	0.6271	0.1134
35	0.6754	0.1633
36	0.7342	0.1665
37	0.7413	0.1099
38	0.7462	0.1164
39	0.8105	0.1602
40	0.8538	0.1315
41	0.8721	0.1066
42	0.8226	0.1322
43	0.8493	0.1648
44	0.8184	0.0865
45	0.6997	0.0836
46	0.6895	0.0747
47	0.6148	0.0927
48	0.5861	0.1102
49	0.5443	0.1589
50	0.5842	0.1716
51	0.5958	0.1179
52	0.532	0.2209
53	0.5288	0.1479
54	0.5011	0.2096
55	0.5139	0.2503
56	0.5396	0.1987
57	0.5646	0.1241
58	0.5984	0.1368
59	0.6148	0.1924
60	0.6213	0.1357
61	0.6825	0.1256
62	0.7437	0.2055
63	0.7124	0.1714
64	0.7602	0.1583
65	0.8224	0.1635
66	0.8417	0.2017
67	0.8498	0.2485
68	0.9027	0.2317
69	0.8642	0.2549
70	0.8571	0.177
71	0.9778	0.1975
72	0.8553	0.1219
73	1.0062	0.1668
74	0.9388	0.1547
75	0.8191	0.1162
76	0.8646	0.0901
77	0.7044	0.1111
78	0.7332	0.088
79	0.6706	0.113
80	0.6825	0.0994
81	0.7079	0.1233
82	0.6392	0.1637
83	0.7025	0.1463
84	0.6596	0.1707
85	0.6599	0.1678
86	0.7928	0.1572
87	0.8364	0.2337
88	0.9096	0.2139
89	0.9057	0.237
90	0.7463	0.2021
91	0.795	0.1746
92	0.8748	0.2197
93	0.7419	0.1994
94	0.658	0.1751
95	0.7266	0.1816
96	0.7751	0.2142
97	0.6402	0.2034
98	0.6116	0.1856
99	0.6954	0.1704
100	0.7163	0.2322
101	0.5911	0.2279
102	0.6256	0.1723
103	0.7192	0.2133
104	0.7307	0.1708
105	0.8634	0.2036
106	0.8824	0.152
107	0.7857	0.129
108	0.868	0.0994
109	0.8605	0.1167
110	0.768	0.1183
111	0.7993	0.1081
112	0.8251	0.1154
113	0.7261	0.1169
114	0.8105	0.1136
115	0.9105	0.1288
116	0.8664	0.141
117	0.8207	0.1643
118	0.7357	0.1678
119	0.7558	0.2442
120	0.7056	0.2234
121	0.6545	0.2617
122	0.6369	0.3265
123	0.6087	0.2718
124	0.563	0.2495
125	0.6447	0.2264
126	0.6888	0.2204
127	0.7704	0.2647
128	0.8917	0.2823
129	0.9807	0.3644
130	1.0663	0.3345
131	0.9413	0.2789
132	0.9437	0.2959
133	0.8064	0.2288
134	0.7914	0.2232
135	0.9077	0.2619
136	0.8516	0.2182
137	0.9684	0.2496
138	0.9187	0.2187
139	1.0481	0.216
140	0.9786	0.1792
141	1.1176	0.2103
142	1.0182	0.2149
143	0.9172	0.1765
144	1.0329	0.1733
145	1.1188	0.2326
146	0.9645	0.1965
147	0.9119	0.1673
148	1.1113	0.2226
149	1.0823	0.2641
150	0.9296	0.1895
151	1.0618	0.1749
152	1.1471	0.2283
153	1.0486	0.2089
154	0.9887	0.1801
155	0.8804	0.1819
156	0.9089	0.144
157	0.9976	0.1431
158	0.9748	0.1236
159	0.9791	0.1376
160	0.9257	0.1114
161	0.9376	0.1084
162	0.8628	0.0911
163	0.9394	0.0989
164	1.0107	0.1227
165	1.1643	0.1407
166	1.3228	0.2255
167	1.299	0.2695
168	1.1285	0.1499
169	1.1755	0.1547
170	1.3614	0.2178
171	1.1871	0.2058
172	1.1434	0.1933
173	1.3242	0.1971
174	1.3846	0.2556
175	1.3059	0.2411
176	1.4424	0.2571
177	1.394	0.2498
178	1.3432	0.2335
179	1.3164	0.2516
180	1.1969	0.1977
181	1.2691	0.2023
182	1.117	0.1528
183	1.0915	0.1335
184	1.007	0.1098
185	1.034	0.1004
186	0.9021	0.0985
187	1.0109	0.0906
188	1.0117	0.1018
189	1.1162	0.1036
190	1.1857	0.1084
191	1.3163	0.1285
192	1.3839	0.1339
193	1.2396	0.1379
194	1.3	0.1634
195	1.2283	0.1242
196	1.4376	0.1697
197	1.5039	0.2103
198	1.2644	0.1413
199	1.3173	0.1519
200	1.4876	0.1972
201	1.3591	0.1746
202	1.2697	0.1439
203	1.4432	0.2021
204	1.4867	0.2042
205	1.4048	0.1926
206	1.3542	0.192
207	1.2114	0.1408
208	1.1296	0.1153
209	1.1456	0.1157
210	0.9789	0.0773
211	0.9926	0.0766
212	0.8984	0.1877
213	0.9752	0.1005
214	1.0464	0.1058
215	1.0651	0.1425
216	1.0983	0.1132
217	1.0613	0.1101
218	0.9382	0.1729
219	1.1636	0.1601
220	1.058	0.1525
221	1.2437	0.2302
222	1.0981	0.1838
223	1.0792	0.215
224	1.2067	0.1659
225	1.3964	0.1917
226	1.3655	0.196
227	1.5334	0.228
228	1.397	0.1556
229	1.4279	0.1541
230	1.3235	0.1495
231	1.3163	0.1403
232	1.2665	0.1456
233	1.436	0.1853
234	1.52	0.1589
235	1.6412	0.1839
236	1.6072	0.1992
237	1.4464	0.1868
238	1.5321	0.211
239	1.6254	0.2203
240	1.5474	0.2155
241	1.4656	0.2164
242	1.6245	0.2814
243	1.649	0.2575
244	1.5019	0.247
245	1.5006	0.298
246	1.3266	0.2683
247	1.2403	0.1931
248	1.2901	0.1669
249	1.1509	0.1538
250	1.1719	0.1853
251	1.3175	0.1733
252	1.2067	0.1404
253	1.098	0.1435
254	1.2799	0.1775
255	1.3259	0.1505
256	1.1998	0.1209
257	1.2251	0.1405
258	1.4035	0.1713
259	1.4091	0.1523
260	1.2812	0.1348
261	1.1792	0.109
262	1.0423	0.0805
263	0.9937	0.1136
264	0.8568	0.089
265	0.843	0.0881
266	0.808	0.1541
267	0.8065	0.1738
268	0.7378	0.1643
269	0.8503	0.2086
270	0.8314	0.2136
271	0.9415	0.283
272	0.9603	0.2404
273	0.8241	0.1609
274	0.8968	0.2958
275	1.0468	0.2628
276	0.9649	0.1812
277	0.9934	0.2239
278	1.1223	0.2387
279	1.1397	0.2021
280	1.1646	0.2358
281	1.2995	0.2692
282	1.3347	0.236
283	1.477	0.3295
284	1.4774	0.2189
285	1.647	0.2399
286	1.7085	0.2351
287	1.8062	0.255
288	1.6245	0.2293
289	1.5362	0.201
290	1.7525	0.2442
291	1.6339	0.1908
292	1.4797	0.1705
293	1.5557	0.1975
294	1.6037	0.172
295	1.5128	0.172
296	1.4937	0.1749
297	1.5496	0.1643
298	1.4	0.1673
299	1.3865	0.1656
300	1.1816	0.143
301	1.2142	0.1196
302	1.0444	0.1773
303	1.0419	0.184
304	0.9901	0.1936
305	1.054	0.21
306	0.939	0.1853
307	0.8989	0.1677
308	1.0425	0.1752
309	1.0344	0.2024
310	0.9478	0.1681
311	1.0374	0.1927
312	1.006	0.1789
313	1.0387	0.1509
314	1.0374	0.1372
315	1.0866	0.1718
316	1.1987	0.2028
317	1.2673	0.2091
318	1.3788	0.3219
319	1.3709	0.3107
320	1.4374	0.4255
321	1.3814	0.2178
322	1.3739	0.1402
323	1.2806	0.1406
324	1.4412	0.1793
325	1.2718	0.1331
326	1.3211	0.1576
327	1.3842	0.1718
328	1.4868	0.1597
329	1.4036	0.224
330	1.4525	0.155
331	1.1788	0.115
332	1.2184	0.0987
333	1.1572	0.126
334	1.0924	0.1264
335	1.0178	0.0756
336	1.0263	0.0785
337	0.9361	0.0795
338	0.9898	0.0922
339	0.8442	0.1141
340	0.9072	0.1397
341	0.9166	0.16
342	1.014	0.1912
343	1.0515	0.2149
344	1.0529	0.1703
345	1.175	0.1658
346	1.2333	0.2403
347	1.3063	0.1474
348	1.1793	0.1787
349	1.1682	0.1102
350	1.3446	0.1165
351	1.3148	0.1383
352	1.1501	0.119
353	1.209	0.0963
354	1.3932	0.1184
355	1.272	0.1344
356	1.2124	0.0953
357	1.3457	0.1058
358	1.4236	0.139
359	1.2818	0.118
360	1.298	0.1184
361	1.1604	0.1227
362	1.3726	0.1616
363	1.105	0.0863
364	1.1309	0.0951
365	0.9582	0.0779
366	1.0314	0.0951
367	0.9784	0.1106
368	1.069	0.1533
369	0.9157	0.1597
370	0.92	0.1067
371	1.0711	0.1662
372	1.1103	0.1149
373	1.1394	0.1475
374	1.3372	0.1602
375	1.331	0.1284
376	1.228	0.11
377	1.3776	0.122
378	1.4942	0.134
379	1.3993	0.1135
380	1.4081	0.1199
381	1.5742	0.1531
382	1.5937	0.1358
383	1.5395	0.1352
384	1.6475	0.1439
385	1.7675	0.1539
386	1.7417	0.161
387	1.7649	0.1488
388	1.6599	0.1434
389	1.6013	0.1508
390	1.6905	0.1779
391	1.5074	0.1375
392	1.6064	0.1857
393	1.545	0.1723
394	1.3962	0.1262
395	1.2369	0.1072
396	1.2253	0.1203
397	1.0795	0.0969
398	1.0383	0.115
399	0.8905	0.1104
400	0.9153	0.1334
401	0.8333	0.1348
402	0.7639	0.143
403	0.8976	0.1698
404	0.9924	0.1719
405	0.8311	0.1523
406	0.975	0.2327
407	1.0587	0.2018
408	1.2098	0.2961
409	1.1082	0.207
410	1.0838	0.1754
411	1.355	0.2164
412	1.2656	0.2031
413	1.1534	0.1714
414	1.2205	0.1725
415	1.4053	0.2181
416	1.2999	0.2065
417	1.2182	0.1633
418	1.3673	0.1693
419	1.5024	0.2494
420	1.3224	0.1838
421	1.3832	0.1455
422	1.5629	0.1991
423	1.4542	0.1602
424	1.5775	0.2143
425	1.4697	0.1668
426	1.2655	0.1517
427	1.3026	0.1304
428	1.1147	0.1203
429	1.069	0.1362
430	0.9207	0.1075
431	0.8306	0.1146
432	0.7458	0.1027
433	0.6691	0.103
434	0.6397	0.1088
435	0.6088	0.1253
436	0.687	0.152
437	0.7485	0.1678
438	0.9193	0.2406
439	0.9907	0.2122
440	1.119	0.2213
441	1.2653	0.2932
442	1.0641	0.2295
443	0.981	0.2
444	0.8763	0.1982
445	0.8772	0.1996
446	0.9117	0.2301
447	0.9449	0.2762
448	1.1172	0.3587
449	0.9668	0.2979
450	0.8681	0.2508
451	0.7907	0.2459
452	0.7205	0.2004
453	0.8141	0.21
454	0.6804	0.2361
455	0.767	0.2
456	0.7039	0.239
457	0.7638	0.1937
458	0.7868	0.1923
459	0.7844	0.1528
460	0.9203	0.1885
461	0.9373	0.1884
462	0.9157	0.1637
463	1.0168	0.1512
464	1.134	0.2075
465	1.1263	0.1874
466	1.0721	0.1656
467	1.2146	0.2005
468	1.2913	0.2664
469	1.2781	0.1895
470	1.3413	0.1789
471	1.4611	0.2373
472	1.4919	0.2146
473	1.4691	0.1942
474	1.3949	0.1949
475	1.2993	0.1703
476	1.4224	0.1913
477	1.2205	0.1432
478	1.1191	0.1332
479	0.97	0.1036
480	0.8519	0.095
481	0.7456	0.0851
482	0.6604	0.0906
483	0.7362	0.0947
484	0.7329	0.1098
485	0.8866	0.1669
486	0.8258	0.2218
487	0.7176	0.1448
488	0.8699	0.1293
489	0.9651	0.1787
490	0.8252	0.1794
491	0.9265	0.1532
492	1.0485	0.1619
493	1.0307	0.2237
494	1.108	0.2124
495	1.1877	0.258
496	1.2712	0.2304
497	1.2386	0.2043
498	1.3998	0.2285
499	1.3168	0.1863
500	1.2162	0.1894
501	1.0527	0.1298
502	1.1211	0.1252
503	0.9875	0.1073
504	0.8488	0.0798
505	0.8126	0.092
506	0.7524	0.0749
507	0.6762	0.0981
508	0.803	0.0895
509	0.772	0.1143
510	0.8939	0.1466
511	0.8896	0.1825
512	0.7576	0.1229
513	0.9328	0.1515
514	0.8123	0.0982
515	1.0198	0.1337
516	1.0299	0.1584
517	0.8963	0.1032
518	1.0385	0.135
519	1.1549	0.1525
520	1.0255	0.1249
521	1.0273	0.1092
522	1.2139	0.1817
523	1.2372	0.1626
524	1.1485	0.1564
525	1.2582	0.1643
526	1.0672	0.1129
527	1.0713	0.106
528	0.9484	0.1094
529	0.9021	0.0848
530	0.8388	0.0803
531	0.7177	0.1628
532	0.7065	0.0948
533	0.8071	0.1031
534	0.8245	0.1392
535	0.7181	0.1506
536	0.6923	0.2093
537	0.7681	0.1865
538	0.8727	0.3544
539	0.8041	0.1669
540	0.9526	0.2728
541	0.9191	0.2017
542	0.8081	0.2451
543	0.8196	0.2066
544	0.7289	0.2102
545	0.8428	0.2604
546	0.7859	0.2941
547	0.7076	0.228
548	0.7414	0.2186
549	0.8194	0.2175
550	0.8139	0.1991
551	0.8588	0.3077
552	0.918	0.3307
553	0.9687	0.231
554	1.072	0.2651
555	1.1142	0.2387
556	1.0043	0.2169
557	1.049	0.2616
558	1.1727	0.2713
559	1.1642	0.2439
560	1.1198	0.2497
561	1.2003	0.3292
562	1.3201	0.2865
563	1.2564	0.2651
564	1.2328	0.3197
565	1.1837	0.3033
566	1.0175	0.2217
567	0.9562	0.1969
568	0.9266	0.1658
569	1.0355	0.1892
570	1.0391	0.1735
571	0.9286	0.1289
572	0.966	0.1272
573	1.1652	0.1859
574	1.0205	0.1566
575	0.9879	0.1294
576	1.1481	0.1569
577	1.2373	0.2047
578	1.0928	0.2019
579	1.1571	0.1679
580	1.0302	0.1218
581	1.0174	0.0939
582	0.9493	0.0986
583	0.8872	0.0911
584	0.903	0.1008
585	0.8664	0.1404
586	0.9749	0.1561
587	1.0088	0.2131
588	1.0495	0.2503
589	1.1963	0.2163
590	1.1829	0.3069
591	1.0267	0.247
592	1.1026	0.1445
593	1.2478	0.2367
594	1.1371	0.2338
595	1.0336	0.1406
596	1.1801	0.1934
597	1.2164	0.2418
598	1.1534	0.1884
599	1.2716	0.2467
600	1.3675	0.3191
601	1.2443	0.232
602	1.3675	0.2886
603	1.2503	0.2164
604	1.4006	0.2616
605	1.4271	0.272
606	1.4688	0.3098
607	1.2976	0.2555
608	1.2156	0.2196
609	1.3727	0.289
610	1.1828	0.2236
611	1.0791	0.184
612	1.1418	0.1998
613	1.1186	0.2001
614	1.0618	0.194
615	1.0241	0.2571
616	0.9109	0.3127
617	0.8137	0.1823
618	0.7926	0.2311
619	0.6619	0.1565
620	0.6509	0.165
621	0.6104	0.1548
622	0.6744	0.1991
623	0.649	0.1846
624	0.7024	0.2283
625	0.6719	0.1835
626	0.6264	0.1728
627	0.6199	0.176
628	0.6467	0.1941
629	0.5996	0.1523
630	0.6018	0.1643
631	0.6037	0.1485
632	0.5932	0.1387
633	0.6242	0.1137
634	0.6288	0.1625
635	0.6934	0.1731
636	0.7996	0.1593
637	0.9316	0.1744
638	0.8807	0.1261

## Sheet: CYP3A4_RMSD
RMSD data
RMSD Time (ns)	RUTIN	CYP3A4-RUTIN COMPLEX	CYP3A4
0	1e-06	5e-07	5e-07
0.02	0.0604539	0.0878478	0.109751
0.04	0.0461761	0.110368	0.120233
0.06	0.106453	0.112035	0.126315
0.08	0.0956619	0.11844	0.124507
0.1	0.0982023	0.124599	0.125729
0.12	0.0977629	0.122696	0.125262
0.14	0.0777242	0.131639	0.132922
0.16	0.0768509	0.118768	0.133014
0.18	0.135894	0.121472	0.132984
0.2	0.10134	0.113269	0.138734
0.22	0.0494437	0.132136	0.139503
0.24	0.057113	0.137932	0.148783
0.26	0.08842	0.122939	0.13744
0.28	0.112659	0.13027	0.140397
0.3	0.168824	0.127557	0.140619
0.32	0.138316	0.124528	0.153943
0.34	0.0872115	0.13522	0.140065
0.36	0.0811749	0.139499	0.133342
0.38	0.103726	0.12901	0.141901
0.4	0.0696964	0.136921	0.139702
0.42	0.0924686	0.137853	0.128126
0.44	0.0844696	0.137892	0.136212
0.46	0.176169	0.137067	0.142151
0.48	0.145254	0.139264	0.142924
0.5	0.153154	0.136771	0.141989
0.52	0.143153	0.142907	0.132332
0.54	0.155318	0.142834	0.135254
0.56	0.127969	0.149158	0.127764
0.58	0.129234	0.154217	0.14628
0.6	0.153743	0.149295	0.149448
0.62	0.119383	0.152448	0.151605
0.64	0.13832	0.142149	0.152367
0.66	0.0784434	0.138307	0.155126
0.68	0.07519	0.128977	0.16212
0.7	0.0805497	0.133277	0.147425
0.72	0.108768	0.132572	0.147747
0.74	0.0928666	0.132179	0.15517
0.76	0.272336	0.134157	0.15582
0.78	0.209157	0.129317	0.142599
0.8	0.266234	0.138135	0.157331
0.82	0.206811	0.142888	0.188281
0.84	0.182216	0.138977	0.156757
0.86	0.214926	0.132453	0.145153
0.88	0.207617	0.132959	0.162121
0.9	0.130765	0.121087	0.145763
0.92	0.247204	0.13196	0.157096
0.94	0.131789	0.134076	0.156377
0.96	0.267674	0.131058	0.165852
0.98	0.180217	0.138938	0.153852
1	0.204792	0.13707	0.150486
1.02	0.17123	0.135396	0.158085
1.04	0.21215	0.13753	0.157054
1.06	0.209097	0.142823	0.159147
1.08	0.196256	0.139604	0.161459
1.1	0.169475	0.14206	0.167711
1.12	0.0671632	0.13559	0.157057
1.14	0.123257	0.135054	0.159525
1.16	0.120825	0.143738	0.167674
1.18	0.0991046	0.137194	0.166526
1.2	0.114441	0.133866	0.154924
1.22	0.101138	0.132897	0.145717
1.24	0.0950855	0.149836	0.150283
1.26	0.138777	0.132787	0.153972
1.28	0.160067	0.139159	0.158738
1.3	0.144329	0.143068	0.15251
1.32	0.155537	0.143725	0.149449
1.34	0.113455	0.135625	0.151653
1.36	0.135934	0.133026	0.154974
1.38	0.152783	0.138299	0.144854
1.4	0.172547	0.139877	0.146166
1.42	0.126909	0.136255	0.142452
1.44	0.103133	0.131611	0.147399
1.46	0.129515	0.136352	0.152232
1.48	0.0591008	0.136366	0.143215
1.5	0.139965	0.130472	0.15321
1.52	0.0919582	0.13745	0.149126
1.54	0.146365	0.140554	0.151205
1.56	0.202461	0.139748	0.15617
1.58	0.161938	0.151505	0.150145
1.6	0.135144	0.13708	0.155644
1.62	0.228137	0.151762	0.148082
1.64	0.255945	0.138135	0.15622
1.66	0.195424	0.151997	0.15433
1.68	0.191744	0.149086	0.154674
1.7	0.183905	0.155277	0.15552
1.72	0.124093	0.151667	0.156637
1.74	0.182116	0.155474	0.156528
1.76	0.190851	0.171111	0.156599
1.78	0.228206	0.155361	0.15836
1.8	0.0866574	0.162794	0.168397
1.82	0.162048	0.172388	0.161544
1.84	0.0925557	0.17579	0.165645
1.86	0.0763691	0.171868	0.149569
1.88	0.107171	0.158216	0.159079
1.9	0.125595	0.16801	0.157204
1.92	0.143673	0.161834	0.160684
1.94	0.180904	0.164254	0.167894
1.96	0.184071	0.164734	0.173128
1.98	0.241923	0.16465	0.1691
2	0.272462	0.17379	0.166109
2.02	0.219019	0.163926	0.166162
2.04	0.257757	0.164393	0.167233
2.06	0.170287	0.174269	0.162097
2.08	0.162719	0.170799	0.169183
2.1	0.145039	0.17412	0.16416
2.12	0.210728	0.174618	0.161548
2.14	0.135154	0.159995	0.16178
2.16	0.0683831	0.174033	0.160692
2.18	0.218232	0.174017	0.17846
2.2	0.215061	0.157516	0.168455
2.22	0.189698	0.165062	0.164585
2.24	0.185246	0.17035	0.169964
2.26	0.20825	0.16944	0.163356
2.28	0.20446	0.166842	0.177947
2.3	0.235358	0.162802	0.178211
2.32	0.173243	0.171972	0.168553
2.34	0.0919975	0.160987	0.179008
2.36	0.147226	0.165607	0.170133
2.38	0.145495	0.161766	0.176519
2.4	0.142942	0.168801	0.165392
2.42	0.174646	0.162741	0.177305
2.44	0.177252	0.158655	0.177851
2.46	0.143442	0.178518	0.16894
2.48	0.130053	0.182152	0.169029
2.5	0.133845	0.182613	0.18467
2.52	0.106407	0.17176	0.173113
2.54	0.058958	0.173192	0.177727
2.56	0.070033	0.170288	0.1756
2.58	0.0774746	0.167548	0.167515
2.6	0.0747835	0.167947	0.170717
2.62	0.0731911	0.178483	0.161919
2.64	0.0569335	0.183773	0.166339
2.66	0.0914569	0.181654	0.167961
2.68	0.0676066	0.181254	0.163772
2.7	0.0982322	0.185176	0.171269
2.72	0.277296	0.188871	0.179554
2.74	0.260495	0.186779	0.175687
2.76	0.244054	0.189901	0.180455
2.78	0.219562	0.17247	0.185641
2.8	0.26013	0.188422	0.179992
2.82	0.178171	0.177936	0.175196
2.84	0.22884	0.181836	0.170768
2.86	0.339411	0.174728	0.169432
2.88	0.355005	0.187921	0.168319
2.9	0.358229	0.192921	0.156485
2.92	0.42699	0.17372	0.155972
2.94	0.359954	0.168237	0.167647
2.96	0.396575	0.173641	0.154798
2.98	0.3297	0.168606	0.161104
3	0.274537	0.183719	0.153653
3.02	0.300321	0.178711	0.155782
3.04	0.236276	0.174012	0.153754
3.06	0.247763	0.176949	0.157195
3.08	0.228292	0.177317	0.159584
3.1	0.226891	0.174441	0.157962
3.12	0.234823	0.176983	0.157703
3.14	0.181249	0.17421	0.153368
3.16	0.187526	0.174751	0.16293
3.18	0.255258	0.182599	0.159011
3.2	0.213946	0.185751	0.162098
3.22	0.145446	0.185992	0.170408
3.24	0.157741	0.181944	0.155048
3.26	0.205468	0.20061	0.152901
3.28	0.174944	0.174708	0.168162
3.3	0.236427	0.182953	0.15298
3.32	0.241292	0.179923	0.158721
3.34	0.239898	0.172654	0.16916
3.36	0.251687	0.185561	0.152369
3.38	0.204872	0.195417	0.156501
3.4	0.217465	0.184934	0.157993
3.42	0.233692	0.179851	0.165237
3.44	0.230549	0.174273	0.163343
3.46	0.21585	0.177157	0.14961
3.48	0.157225	0.182257	0.158895
3.5	0.281929	0.176696	0.152011
3.52	0.252323	0.177543	0.148125
3.54	0.211503	0.175189	0.16004
3.56	0.217535	0.178201	0.152778
3.58	0.118421	0.175339	0.153304
3.6	0.127366	0.182208	0.161485
3.62	0.125722	0.185842	0.166818
3.64	0.049505	0.185709	0.167983
3.66	0.0544554	0.179126	0.164017
3.68	0.0556975	0.183037	0.157996
3.7	0.0926197	0.182209	0.169515
3.72	0.143917	0.184047	0.173273
3.74	0.137599	0.192727	0.166399
3.76	0.129449	0.180762	0.164176
3.78	0.144812	0.182844	0.163795
3.8	0.129761	0.182073	0.164071
3.82	0.119925	0.176652	0.158321
3.84	0.0999249	0.181419	0.165511
3.86	0.163388	0.168889	0.158417
3.88	0.0908884	0.174995	0.159663
3.9	0.0773667	0.176006	0.165876
3.92	0.0883949	0.182168	0.156488
3.94	0.0996526	0.178037	0.161719
3.96	0.119159	0.178263	0.159292
3.98	0.139488	0.178056	0.155555
4	0.111657	0.18398	0.156749
4.02	0.0572981	0.184991	0.158308
4.04	0.155554	0.182939	0.155116
4.06	0.11178	0.182767	0.153122
4.08	0.123723	0.174989	0.166167
4.1	0.145209	0.177432	0.167174
4.12	0.0875336	0.173421	0.17263
4.14	0.154998	0.160212	0.168621
4.16	0.161797	0.179124	0.164999
4.18	0.13906	0.171154	0.158865
4.2	0.164428	0.167407	0.184979
4.22	0.131714	0.183596	0.159639
4.24	0.144629	0.182366	0.164974
4.26	0.107329	0.174138	0.170364
4.28	0.111257	0.175039	0.172749
4.3	0.0919939	0.168453	0.166443
4.32	0.115554	0.171322	0.177625
4.34	0.143323	0.178105	0.159973
4.36	0.123071	0.183111	0.155567
4.38	0.127376	0.171102	0.163774
4.4	0.107291	0.173324	0.173243
4.42	0.107745	0.177427	0.168087
4.44	0.0504249	0.18258	0.166213
4.46	0.101447	0.174291	0.178014
4.48	0.144532	0.187588	0.173435
4.5	0.145851	0.181019	0.172554
4.52	0.104729	0.181008	0.173897
4.54	0.0592339	0.173653	0.182524
4.56	0.0937308	0.1783	0.174581
4.58	0.120384	0.177041	0.173258
4.6	0.134409	0.181077	0.167195
4.62	0.0790213	0.179264	0.171727
4.64	0.105509	0.16656	0.167462
4.66	0.0519515	0.158419	0.166802
4.68	0.175781	0.1672	0.175448
4.7	0.19771	0.161408	0.173663
4.72	0.200934	0.162892	0.178708
4.74	0.207144	0.164467	0.170371
4.76	0.227775	0.167859	0.175998
4.78	0.184096	0.169806	0.165278
4.8	0.17707	0.174206	0.159597
4.82	0.197511	0.168746	0.174461
4.84	0.183887	0.167132	0.172501
4.86	0.220922	0.163607	0.165066
4.88	0.168923	0.168884	0.167869
4.9	0.18909	0.162985	0.173982
4.92	0.196788	0.157863	0.177242
4.94	0.100722	0.165079	0.171785
4.96	0.0883616	0.178708	0.166478
4.98	0.107863	0.17556	0.164243
5	0.179031	0.179087	0.171934
5.02	0.209874	0.185073	0.162945
5.04	0.221209	0.174019	0.170047
5.06	0.233533	0.182181	0.167812
5.08	0.226513	0.176961	0.176221
5.1	0.169934	0.175791	0.185578
5.12	0.0820371	0.178188	0.179434
5.14	0.139771	0.169361	0.189548
5.16	0.0840918	0.173134	0.173913
5.18	0.0642612	0.177842	0.174148
5.2	0.058557	0.178548	0.172535
5.22	0.138034	0.182679	0.16886
5.24	0.113774	0.180744	0.181661
5.26	0.232056	0.176058	0.168107
5.28	0.239644	0.164261	0.166679
5.3	0.234168	0.173439	0.164519
5.32	0.238541	0.1786	0.165849
5.34	0.226311	0.174217	0.159234
5.36	0.230654	0.169374	0.155943
5.38	0.203328	0.179324	0.16078
5.4	0.127228	0.167905	0.155193
5.42	0.192528	0.166927	0.155386
5.44	0.234324	0.155606	0.167264
5.46	0.22753	0.160525	0.174248
5.48	0.234545	0.165293	0.163676
5.5	0.211157	0.163776	0.15992
5.52	0.177356	0.164768	0.162913
5.54	0.174596	0.160901	0.163779
5.56	0.2173	0.172294	0.166651
5.58	0.248023	0.165372	0.166499
5.6	0.21484	0.172444	0.168037
5.62	0.211682	0.167248	0.169789
5.64	0.193008	0.160579	0.157743
5.66	0.176577	0.171755	0.169639
5.68	0.120963	0.16	0.163084
5.7	0.0811139	0.171378	0.16934
5.72	0.0544473	0.164018	0.183943
5.74	0.0851414	0.168975	0.173098
5.76	0.0887531	0.165559	0.167487
5.78	0.102343	0.176825	0.172085
5.8	0.0919087	0.171629	0.166226
5.82	0.135227	0.174276	0.159433
5.84	0.163315	0.174501	0.154855
5.86	0.173971	0.166663	0.162705
5.88	0.124418	0.164241	0.171867
5.9	0.139655	0.162536	0.176766
5.92	0.14859	0.163953	0.172932
5.94	0.128035	0.173711	0.167127
5.96	0.125828	0.176987	0.160577
5.98	0.14258	0.160354	0.16781
6	0.0791576	0.170841	0.166493
6.02	0.0833605	0.168509	0.170826
6.04	0.124921	0.17566	0.195
6.06	0.102961	0.174856	0.18048
6.08	0.116058	0.171703	0.177162
6.1	0.191604	0.168519	0.183898
6.12	0.240199	0.170967	0.183532
6.14	0.243424	0.16772	0.187786
6.16	0.214184	0.173124	0.177954
6.18	0.2002	0.17454	0.180377
6.2	0.201478	0.169554	0.186237
6.22	0.240572	0.164168	0.179035
6.24	0.217102	0.158752	0.166181
6.26	0.174492	0.159239	0.171022
6.28	0.236415	0.160134	0.182307
6.3	0.162671	0.163648	0.185173
6.32	0.138904	0.168792	0.200684
6.34	0.177491	0.163445	0.180015
6.36	0.212095	0.170012	0.17566
6.38	0.242821	0.172591	0.18894
6.4	0.227055	0.172369	0.183509
6.42	0.240219	0.172927	0.18309
6.44	0.216207	0.166426	0.174785
6.46	0.195976	0.164475	0.181938
6.48	0.156246	0.165819	0.175432
6.5	0.19046	0.173515	0.17598
6.52	0.243848	0.170623	0.184152
6.54	0.217668	0.170756	0.179789
6.56	0.21482	0.166833	0.171192
6.58	0.0990895	0.16341	0.18141
6.6	0.25199	0.162613	0.170853
6.62	0.229755	0.178053	0.174483
6.64	0.219543	0.171645	0.170245
6.66	0.0768379	0.168997	0.17478
6.68	0.103279	0.170007	0.179862
6.7	0.0721065	0.165614	0.174532
6.72	0.0740356	0.176909	0.172065
6.74	0.0741572	0.179966	0.169879
6.76	0.108644	0.170718	0.168909
6.78	0.0834971	0.173273	0.180516
6.8	0.155078	0.174109	0.181822
6.82	0.0875471	0.162093	0.18374
6.84	0.0893701	0.165657	0.182641
6.86	0.102671	0.171965	0.185146
6.88	0.143371	0.166828	0.173374
6.9	0.0998772	0.1684	0.189743
6.92	0.0792059	0.166235	0.198532
6.94	0.112745	0.168415	0.190837
6.96	0.0910386	0.172761	0.199294
6.98	0.11611	0.164547	0.189933
7	0.0980238	0.159579	0.18972
7.02	0.169991	0.166516	0.184687
7.04	0.135146	0.165611	0.200154
7.06	0.15764	0.166024	0.187252
7.08	0.126569	0.175868	0.199622
7.1	0.150552	0.167583	0.193769
7.12	0.154432	0.174508	0.188739
7.14	0.161865	0.177633	0.183438
7.16	0.162611	0.172554	0.194918
7.18	0.15583	0.176575	0.192624
7.2	0.121806	0.170935	0.197027
7.22	0.162457	0.176363	0.199356
7.24	0.119743	0.174899	0.193484
7.26	0.161423	0.176103	0.192853
7.28	0.223239	0.175407	0.198877
7.3	0.177171	0.183525	0.192377
7.32	0.187624	0.170833	0.191919
7.34	0.168928	0.17674	0.192414
7.36	0.244769	0.17432	0.198433
7.38	0.194563	0.180998	0.204523
7.4	0.252189	0.187108	0.197787
7.42	0.200203	0.186099	0.212333
7.44	0.227718	0.187406	0.205309
7.46	0.224681	0.192263	0.211593
7.48	0.25654	0.187385	0.200026
7.5	0.227841	0.183235	0.206931
7.52	0.177895	0.172947	0.204063
7.54	0.189013	0.179309	0.20671
7.56	0.259149	0.178928	0.199216
7.58	0.193657	0.183257	0.199111
7.6	0.216785	0.17959	0.20429
7.62	0.239008	0.186663	0.187579
7.64	0.142809	0.18109	0.207582
7.66	0.178913	0.181986	0.195776
7.68	0.162162	0.186636	0.197494
7.7	0.0894197	0.183298	0.196852
7.72	0.0986839	0.186603	0.196771
7.74	0.0972371	0.18569	0.200989
7.76	0.083333	0.187023	0.197372
7.78	0.0787723	0.18611	0.199335
7.8	0.0847244	0.195699	0.196299
7.82	0.111442	0.191251	0.188602
7.84	0.13388	0.194156	0.182208
7.86	0.169709	0.201446	0.189726
7.88	0.195158	0.189866	0.200009
7.9	0.205309	0.202536	0.192449
7.92	0.189224	0.195493	0.180356
7.94	0.205909	0.195049	0.191957
7.96	0.178146	0.186564	0.184408
7.98	0.205321	0.19259	0.18865
8	0.175033	0.190971	0.195068
8.02	0.0794886	0.189051	0.19198
8.04	0.101348	0.198433	0.197491
8.06	0.0945499	0.192992	0.206779
8.08	0.0872845	0.191741	0.216132
8.1	0.1605	0.190686	0.199284
8.12	0.126823	0.199259	0.198001
8.14	0.11894	0.179317	0.202175
8.16	0.148768	0.181016	0.19082
8.18	0.137965	0.173841	0.196924
8.2	0.192985	0.174531	0.190393
8.22	0.173065	0.185726	0.193382
8.24	0.211391	0.184488	0.186369
8.26	0.199036	0.184143	0.182751
8.28	0.194864	0.184886	0.189893
8.3	0.0605536	0.178475	0.185419
8.32	0.0666006	0.191853	0.184696
8.34	0.112142	0.1895	0.194381
8.36	0.105969	0.191052	0.19462
8.38	0.109355	0.186023	0.201881
8.4	0.104435	0.186063	0.202215
8.42	0.124988	0.179151	0.185762
8.44	0.161302	0.190399	0.192649
8.46	0.15019	0.177797	0.189916
8.48	0.142925	0.178841	0.187071
8.5	0.106831	0.185282	0.191626
8.52	0.0802921	0.183547	0.189257
8.54	0.0908284	0.180343	0.192312
8.56	0.108905	0.179868	0.196694
8.58	0.0859136	0.172568	0.190498
8.6	0.101987	0.177313	0.200702
8.62	0.0813172	0.180783	0.204641
8.64	0.063987	0.175141	0.196736
8.66	0.0606674	0.172333	0.194253
8.68	0.0883033	0.165735	0.192957
8.7	0.102524	0.170109	0.1919
8.72	0.0769137	0.16979	0.192838
8.74	0.113439	0.16587	0.192622
8.76	0.128123	0.16927	0.185588
8.78	0.0982231	0.165199	0.205273
8.8	0.119099	0.167752	0.200548
8.82	0.144632	0.163623	0.195782
8.84	0.107181	0.170844	0.192888
8.86	0.136667	0.169389	0.195024
8.88	0.108488	0.176802	0.18873
8.9	0.138686	0.169747	0.190443
8.92	0.227908	0.173241	0.190385
8.94	0.282962	0.16704	0.196337
8.96	0.244075	0.176587	0.195755
8.98	0.28891	0.173455	0.207188
9	0.280064	0.174392	0.197584
9.02	0.224853	0.172378	0.202574
9.04	0.233716	0.178006	0.201025
9.06	0.195254	0.180978	0.209775
9.08	0.162403	0.172045	0.201487
9.1	0.0947627	0.176559	0.19294
9.12	0.169338	0.173077	0.190206
9.14	0.232702	0.171956	0.199447
9.16	0.181556	0.181921	0.199139
9.18	0.248834	0.180394	0.193768
9.2	0.228891	0.17894	0.198955
9.22	0.205558	0.183019	0.198203
9.24	0.112628	0.193329	0.20815
9.26	0.051222	0.196413	0.199243
9.28	0.0899319	0.186922	0.202986
9.3	0.311318	0.177565	0.20731
9.32	0.228537	0.18848	0.203725
9.34	0.0896637	0.178791	0.202453
9.36	0.172723	0.170376	0.203104
9.38	0.088655	0.171105	0.208386
9.4	0.146092	0.1746	0.202979
9.42	0.122774	0.17119	0.20863
9.44	0.0853371	0.163613	0.202144
9.46	0.0792742	0.170571	0.209935
9.48	0.116138	0.166335	0.200068
9.5	0.135347	0.169697	0.20068
9.52	0.0836134	0.177179	0.196999
9.54	0.08802	0.173837	0.191018
9.56	0.0611343	0.174037	0.18474
9.58	0.130665	0.183956	0.18517
9.6	0.217458	0.187815	0.192697
9.62	0.229372	0.187337	0.191106
9.64	0.226849	0.181064	0.189691
9.66	0.19455	0.179556	0.195093
9.68	0.231864	0.179605	0.194889
9.7	0.248667	0.176222	0.184399
9.72	0.225883	0.189417	0.194894
9.74	0.127962	0.181729	0.197847
9.76	0.171738	0.189239	0.187849
9.78	0.178537	0.186213	0.1975
9.8	0.177413	0.1915	0.20304
9.82	0.254787	0.178662	0.208592
9.84	0.225182	0.181792	0.197956
9.86	0.245233	0.17623	0.200714
9.88	0.231249	0.189417	0.188409
9.9	0.171631	0.179489	0.188696
9.92	0.162935	0.192553	0.198047
9.94	0.237163	0.189073	0.193758
9.96	0.189553	0.19131	0.202844
9.98	0.213899	0.195622	0.185308
10	0.140521	0.203655	0.197135
10.02	0.0719246	0.191578	0.195417
10.04	0.100381	0.185922	0.18998
10.06	0.0868504	0.194589	0.200742
10.08	0.0765707	0.188318	0.209199
10.1	0.0923719	0.196478	0.205811
10.12	0.105977	0.196792	0.213693
10.14	0.0938842	0.191726	0.206623
10.16	0.171417	0.185093	0.208815
10.18	0.101501	0.187787	0.206475
10.2	0.170995	0.185165	0.206253
10.22	0.128264	0.193686	0.211318
10.24	0.13132	0.191014	0.199826
10.26	0.17113	0.1949	0.192434
10.28	0.151893	0.19449	0.215962
10.3	0.127688	0.193845	0.203388
10.32	0.191105	0.192082	0.220559
10.34	0.223984	0.200715	0.211135
10.36	0.220649	0.189597	0.224399
10.38	0.204799	0.180419	0.208904
10.4	0.224698	0.180363	0.215936
10.42	0.234775	0.179243	0.225128
10.44	0.205045	0.187849	0.221505
10.46	0.0684692	0.186402	0.222687
10.48	0.0964245	0.191825	0.218724
10.5	0.122398	0.206431	0.216796
10.52	0.102179	0.196436	0.213546
10.54	0.195311	0.194962	0.210556
10.56	0.211346	0.192362	0.20283
10.58	0.237891	0.192061	0.201238
10.6	0.228073	0.193261	0.194487
10.62	0.175116	0.194599	0.209079
10.64	0.130487	0.189975	0.210103
10.66	0.170834	0.18489	0.205362
10.68	0.146172	0.195565	0.202303
10.7	0.235648	0.196213	0.203668
10.72	0.250901	0.185464	0.212367
10.74	0.234281	0.196098	0.209931
10.76	0.215826	0.188459	0.201862
10.78	0.255447	0.191595	0.206815
10.8	0.223264	0.187043	0.211902
10.82	0.102936	0.19488	0.207132
10.84	0.160587	0.191921	0.212554
10.86	0.154495	0.181185	0.204772
10.88	0.0647477	0.192256	0.200435
10.9	0.105355	0.199088	0.205336
10.92	0.123509	0.183184	0.215267
10.94	0.0684346	0.179622	0.214921
10.96	0.1537	0.187324	0.224976
10.98	0.112492	0.186189	0.210784
11	0.131972	0.192827	0.211276
11.02	0.106374	0.19022	0.210938
11.04	0.119767	0.189647	0.21338
11.06	0.0912179	0.19489	0.197059
11.08	0.0775406	0.193907	0.209459
11.1	0.0557011	0.208929	0.214154
11.12	0.162067	0.194542	0.205739
11.14	0.152678	0.193062	0.214853
11.16	0.148735	0.201469	0.203333
11.18	0.128377	0.206058	0.201725
11.2	0.178238	0.187743	0.206286
11.22	0.100432	0.189055	0.199545
11.24	0.0700698	0.178476	0.206637
11.26	0.0894243	0.18639	0.212817
11.28	0.144731	0.181153	0.195934
11.3	0.189412	0.184343	0.197246
11.32	0.252597	0.190508	0.211402
11.34	0.194768	0.187707	0.207008
11.36	0.246219	0.19256	0.208875
11.38	0.233158	0.192402	0.212704
11.4	0.142742	0.189059	0.218968
11.42	0.117072	0.20264	0.215803
11.44	0.136722	0.196855	0.210017
11.46	0.21031	0.193546	0.201239
11.48	0.158784	0.201746	0.210084
11.5	0.242325	0.194018	0.199397
11.52	0.207836	0.195298	0.203801
11.54	0.208263	0.196097	0.200117
11.56	0.175158	0.188272	0.197888
11.58	0.151699	0.188266	0.202606
11.6	0.238902	0.195333	0.206779
11.62	0.167088	0.195348	0.197535
11.64	0.080097	0.200642	0.191079
11.66	0.109893	0.197046	0.187799
11.68	0.0897737	0.201675	0.189514
11.7	0.0843106	0.211798	0.184351
11.72	0.120166	0.194399	0.188826
11.74	0.157338	0.197937	0.191538
11.76	0.153005	0.195525	0.188688
11.78	0.131781	0.196027	0.199133
11.8	0.17306	0.201134	0.196207
11.82	0.158509	0.209585	0.202552
11.84	0.137183	0.199989	0.192612
11.86	0.105186	0.202009	0.200173
11.88	0.171697	0.206903	0.206723
11.9	0.151389	0.197583	0.211676
11.92	0.150053	0.191823	0.216642
11.94	0.179592	0.194102	0.213334
11.96	0.161859	0.199804	0.224064
11.98	0.159716	0.196848	0.228749
12	0.175679	0.194232	0.224019
12.02	0.149952	0.194001	0.214177
12.04	0.151547	0.190823	0.202915
12.06	0.0838357	0.190576	0.204407
12.08	0.199062	0.19936	0.205839
12.1	0.208529	0.194807	0.201285
12.12	0.177845	0.184703	0.201388
12.14	0.243438	0.192889	0.198297
12.16	0.28782	0.195106	0.198498
12.18	0.383389	0.20429	0.189109
12.2	0.403543	0.187872	0.191666
12.22	0.397779	0.200382	0.202978
12.24	0.364553	0.194026	0.187605
12.26	0.36161	0.203897	0.196378
12.28	0.371234	0.195007	0.199342
12.3	0.349341	0.205246	0.203687
12.32	0.217642	0.188312	0.193974
12.34	0.373494	0.194704	0.197892
12.36	0.293065	0.18873	0.184364
12.38	0.266766	0.196004	0.209931
12.4	0.284287	0.199495	0.205033
12.42	0.258	0.189891	0.20253
12.44	0.191038	0.194442	0.201468
12.46	0.264292	0.201208	0.191254
12.48	0.253869	0.203188	0.203106
12.5	0.271518	0.202481	0.203708
12.52	0.289282	0.210334	0.197708
12.54	0.287066	0.212928	0.210541
12.56	0.0700748	0.216432	0.200786
12.58	0.12391	0.206783	0.196617
12.6	0.114375	0.204993	0.189248
12.62	0.0650314	0.212048	0.187859
12.64	0.0641164	0.195873	0.178569
12.66	0.128286	0.196911	0.194447
12.68	0.0743413	0.188158	0.199912
12.7	0.0861581	0.18861	0.193827
12.72	0.118086	0.179855	0.193586
12.74	0.0887787	0.192183	0.194084
12.76	0.109969	0.185015	0.192113
12.78	0.124521	0.183561	0.202162
12.8	0.0536346	0.181695	0.194712
12.82	0.0787901	0.18145	0.194975
12.84	0.0814497	0.187111	0.18994
12.86	0.0536584	0.19055	0.192804
12.88	0.0953726	0.191305	0.193265
12.9	0.0973822	0.182514	0.181872
12.92	0.0936268	0.191649	0.206769
12.94	0.164681	0.190833	0.197202
12.96	0.181294	0.19029	0.18844
12.98	0.219584	0.191188	0.187822
13	0.227205	0.201772	0.18874
13.02	0.173269	0.202288	0.201953
13.04	0.0810363	0.199643	0.188646
13.06	0.203487	0.199942	0.190888
13.08	0.182983	0.197382	0.184997
13.1	0.21386	0.192582	0.18902
13.12	0.225048	0.187985	0.195302
13.14	0.240691	0.190978	0.189438
13.16	0.21819	0.192249	0.187864
13.18	0.237425	0.191852	0.200161
13.2	0.22712	0.194237	0.203874
13.22	0.15231	0.196642	0.196088
13.24	0.232646	0.1927	0.204969
13.26	0.254466	0.193565	0.186929
13.28	0.196011	0.193172	0.210643
13.3	0.154579	0.189371	0.200691
13.32	0.188637	0.190382	0.19575
13.34	0.0699041	0.191225	0.203136
13.36	0.0881872	0.196242	0.207291
13.38	0.0918828	0.194435	0.195042
13.4	0.121622	0.192261	0.193142
13.42	0.101473	0.191637	0.189669
13.44	0.235178	0.189057	0.197368
13.46	0.193767	0.189774	0.182474
13.48	0.201498	0.204295	0.195503
13.5	0.211258	0.19564	0.193467
13.52	0.220152	0.20097	0.196193
13.54	0.225213	0.197961	0.198396
13.56	0.242333	0.206346	0.183707
13.58	0.25087	0.206273	0.193061
13.6	0.249302	0.198337	0.19179
13.62	0.199904	0.198379	0.199196
13.64	0.197384	0.182848	0.193291
13.66	0.249321	0.191872	0.191694
13.68	0.350095	0.196692	0.201635
13.7	0.352833	0.206173	0.200338
13.72	0.287438	0.2064	0.198575
13.74	0.267379	0.20522	0.197064
13.76	0.1726	0.20767	0.202212
13.78	0.196794	0.195584	0.203701
13.8	0.223418	0.204019	0.206576
13.82	0.220574	0.19857	0.195623
13.84	0.210904	0.202834	0.197997
13.86	0.117183	0.211413	0.194616
13.88	0.135023	0.202152	0.197706
13.9	0.137068	0.214249	0.201134
13.92	0.151646	0.207795	0.210424
13.94	0.137367	0.21285	0.196661
13.96	0.155507	0.215498	0.20492
13.98	0.144977	0.212317	0.203488
14	0.106003	0.197219	0.20754
14.02	0.086953	0.196842	0.223366
14.04	0.0687278	0.195662	0.196604
14.06	0.0696105	0.205427	0.2054
14.08	0.0763	0.203729	0.208235
14.1	0.106962	0.197925	0.197199
14.12	0.167844	0.196501	0.19991
14.14	0.230144	0.200977	0.202683
14.16	0.234544	0.203717	0.210192
14.18	0.190737	0.20524	0.205186
14.2	0.209938	0.201856	0.200012
14.22	0.217286	0.199685	0.199549
14.24	0.206426	0.199904	0.198442
14.26	0.205239	0.19845	0.214719
14.28	0.208868	0.196773	0.208221
14.3	0.123642	0.198824	0.209576
14.32	0.193655	0.206041	0.201654
14.34	0.175468	0.203071	0.21359
14.36	0.148994	0.213079	0.20438
14.38	0.207265	0.197731	0.208694
14.4	0.201251	0.209713	0.197168
14.42	0.23978	0.203947	0.196776
14.44	0.255855	0.216274	0.20954
14.46	0.154444	0.206338	0.210258
14.48	0.118735	0.201807	0.21296
14.5	0.0874261	0.200425	0.235758
14.52	0.0828039	0.199414	0.230968
14.54	0.0705018	0.206117	0.238169
14.56	0.0936755	0.206641	0.224048
14.58	0.0599497	0.203848	0.216944
14.6	0.0731338	0.217965	0.222415
14.62	0.101095	0.217158	0.208688
14.64	0.108319	0.202931	0.222756
14.66	0.139382	0.19792	0.226154
14.68	0.119871	0.20174	0.221274
14.7	0.127155	0.200412	0.213959
14.72	0.0921547	0.201792	0.21408
14.74	0.090744	0.209645	0.206765
14.76	0.08967	0.201038	0.207683
14.78	0.0850347	0.197368	0.21039
14.8	0.13545	0.195575	0.206045
14.82	0.0904456	0.200704	0.206221
14.84	0.11845	0.206083	0.206454
14.86	0.219187	0.200078	0.21741
14.88	0.201378	0.199487	0.21055
14.9	0.2564	0.205489	0.199134
14.92	0.234079	0.201642	0.198773
14.94	0.209934	0.19828	0.199627
14.96	0.225869	0.19987	0.207324
14.98	0.208943	0.196894	0.212153
15	0.229118	0.19306	0.217253
15.02	0.183147	0.200782	0.204291
15.04	0.203508	0.203371	0.207903
15.06	0.245023	0.203003	0.205311
15.08	0.25476	0.202565	0.200095
15.1	0.219539	0.202317	0.208643
15.12	0.183119	0.196164	0.196298
15.14	0.222521	0.190934	0.183867
15.16	0.235006	0.19805	0.196777
15.18	0.205708	0.200813	0.197116
15.2	0.205833	0.21073	0.196273
15.22	0.23709	0.204347	0.199315
15.24	0.228285	0.202122	0.201628
15.26	0.230244	0.210427	0.19532
15.28	0.220575	0.208695	0.193954
15.3	0.226899	0.200002	0.198232
15.32	0.220508	0.203779	0.179945
15.34	0.274558	0.20416	0.192949
15.36	0.256184	0.201232	0.192533
15.38	0.228706	0.201266	0.199038
15.4	0.217792	0.196442	0.198938
15.42	0.211659	0.193393	0.205558
15.44	0.113332	0.205962	0.205227
15.46	0.192789	0.198319	0.206086
15.48	0.182392	0.198192	0.197236
15.5	0.10956	0.214726	0.199156
15.52	0.103749	0.202072	0.212682
15.54	0.177615	0.19924	0.22143
15.56	0.179074	0.201185	0.203337
15.58	0.144095	0.194703	0.215649
15.6	0.241009	0.209201	0.200794
15.62	0.252882	0.193874	0.21331
15.64	0.2725	0.196383	0.206409
15.66	0.268217	0.206448	0.207349
15.68	0.207398	0.209639	0.200853
15.7	0.184774	0.204271	0.199712
15.72	0.222996	0.187679	0.22194
15.74	0.206881	0.195557	0.199281
15.76	0.249488	0.192462	0.203383
15.78	0.217265	0.202417	0.196833
15.8	0.200034	0.201305	0.196112
15.82	0.206109	0.209298	0.200951
15.84	0.0604554	0.202139	0.204381
15.86	0.0814661	0.206336	0.210219
15.88	0.0964951	0.198185	0.216644
15.9	0.108704	0.201746	0.21373
15.92	0.0761999	0.201599	0.201039
15.94	0.105325	0.200532	0.201283
15.96	0.093736	0.196109	0.203079
15.98	0.240121	0.193891	0.199426
16	0.241779	0.203184	0.201085
16.02	0.182697	0.197616	0.200365
16.04	0.197236	0.192959	0.209039
16.06	0.232803	0.201328	0.204558
16.08	0.182419	0.198338	0.216285
16.1	0.238065	0.20682	0.220015
16.12	0.196738	0.20612	0.214393
16.14	0.211998	0.201302	0.207765
16.16	0.241866	0.207491	0.218425
16.18	0.246459	0.212119	0.22453
16.2	0.254267	0.20336	0.221859
16.22	0.250768	0.200474	0.209676
16.24	0.209637	0.203869	0.219383
16.26	0.224771	0.200099	0.209406
16.28	0.204577	0.186796	0.216584
16.3	0.128041	0.196137	0.217094
16.32	0.170117	0.197951	0.207886
16.34	0.119651	0.201712	0.202236
16.36	0.074707	0.203982	0.202413
16.38	0.0730088	0.195294	0.202563
16.4	0.0942628	0.200503	0.206392
16.42	0.120014	0.198474	0.219936
16.44	0.174699	0.204911	0.207127
16.46	0.160603	0.205027	0.230772
16.48	0.128117	0.197279	0.22944
16.5	0.141689	0.187949	0.230382
16.52	0.173347	0.195883	0.224923
16.54	0.225538	0.198622	0.225806
16.56	0.242274	0.193558	0.234569
16.58	0.219434	0.194538	0.228228
16.6	0.195566	0.196336	0.237341
16.62	0.195329	0.198897	0.241499
16.64	0.213963	0.199626	0.235098
16.66	0.188677	0.200469	0.242358
16.68	0.149358	0.20108	0.222552
16.7	0.167401	0.194471	0.216401
16.72	0.167243	0.199923	0.218735
16.74	0.151529	0.206211	0.209605
16.76	0.243027	0.205372	0.210715
16.78	0.264534	0.197232	0.203968
16.8	0.252838	0.206524	0.207776
16.82	0.190279	0.203763	0.209934
16.84	0.241659	0.198024	0.216975
16.86	0.187906	0.196024	0.219757
16.88	0.259314	0.203746	0.20731
16.9	0.251126	0.210141	0.213799
16.92	0.255043	0.209948	0.213287
16.94	0.20287	0.197513	0.214628
16.96	0.165073	0.195626	0.215578
16.98	0.189468	0.206641	0.211873
17	0.250014	0.201975	0.208868
17.02	0.18062	0.197031	0.20816
17.04	0.1005	0.196209	0.218267
17.06	0.248336	0.209103	0.204291
17.08	0.266568	0.206754	0.199316
17.1	0.225726	0.21338	0.210075
17.12	0.225254	0.202101	0.219297
17.14	0.203408	0.193291	0.213342
17.16	0.194586	0.210209	0.203106
17.18	0.25881	0.19899	0.205432
17.2	0.220847	0.213597	0.203247
17.22	0.253902	0.210636	0.210921
17.24	0.214653	0.207633	0.219438
17.26	0.180718	0.206401	0.212186
17.28	0.175689	0.194955	0.219112
17.3	0.203764	0.205354	0.213618
17.32	0.219848	0.198006	0.212066
17.34	0.212281	0.207866	0.210126
17.36	0.231241	0.204182	0.211803
17.38	0.170576	0.201785	0.211722
17.4	0.175166	0.197842	0.209732
17.42	0.151297	0.209073	0.220964
17.44	0.215405	0.202735	0.206705
17.46	0.23869	0.193249	0.201311
17.48	0.194988	0.195986	0.21805
17.5	0.225458	0.201226	0.216368
17.52	0.248167	0.19227	0.204347
17.54	0.257602	0.197712	0.211192
17.56	0.218286	0.198282	0.2039
17.58	0.211149	0.211179	0.204019
17.6	0.21763	0.208937	0.206815
17.62	0.236793	0.20279	0.211417
17.64	0.243899	0.207352	0.198215
17.66	0.223387	0.207768	0.205987
17.68	0.221082	0.206392	0.200651
17.7	0.208196	0.204438	0.201812
17.72	0.133871	0.207429	0.208342
17.74	0.105119	0.206273	0.204241
17.76	0.0922239	0.205543	0.205221
17.78	0.100098	0.207556	0.20601
17.8	0.0890641	0.197971	0.201774
17.82	0.0716784	0.215064	0.194644
17.84	0.0904498	0.216496	0.192063
17.86	0.233373	0.209992	0.196135
17.88	0.167831	0.2015	0.20482
17.9	0.157155	0.214603	0.19628
17.92	0.196384	0.208894	0.196761
17.94	0.216319	0.204812	0.204346
17.96	0.204715	0.201934	0.198738
17.98	0.21209	0.20343	0.188882
18	0.241821	0.201828	0.197144
18.02	0.242644	0.204328	0.195174
18.04	0.222694	0.209188	0.194865
18.06	0.245531	0.203364	0.196548
18.08	0.192689	0.201449	0.188868
18.1	0.162514	0.210028	0.192826
18.12	0.126259	0.211022	0.198299
18.14	0.143685	0.206668	0.202482
18.16	0.102388	0.201488	0.199477
18.18	0.104732	0.204012	0.199837
18.2	0.0948397	0.203736	0.196876
18.22	0.101395	0.201539	0.196205
18.24	0.109796	0.195564	0.201812
18.26	0.0917215	0.201363	0.205725
18.28	0.0988953	0.201977	0.228055
18.3	0.141716	0.187354	0.229842
18.32	0.0826295	0.203254	0.225681
18.34	0.0817706	0.197857	0.230515
18.36	0.083577	0.199925	0.238633
18.38	0.142203	0.197262	0.21645
18.4	0.17267	0.201892	0.212343
18.42	0.155577	0.200128	0.22134
18.44	0.154986	0.207531	0.218752
18.46	0.150727	0.198582	0.223583
18.48	0.136794	0.201343	0.218429
18.5	0.140178	0.199346	0.214739
18.52	0.158915	0.207493	0.227788
18.54	0.117364	0.209594	0.212027
18.56	0.163809	0.209283	0.223401
18.58	0.234404	0.20191	0.213351
18.6	0.190695	0.202013	0.203798
18.62	0.242849	0.19718	0.216952
18.64	0.216883	0.186723	0.216114
18.66	0.131943	0.181756	0.201916
18.68	0.196957	0.191836	0.227391
18.7	0.190876	0.198429	0.229381
18.72	0.158699	0.187891	0.21181
18.74	0.22506	0.200726	0.216923
18.76	0.236918	0.209268	0.220792
18.78	0.225132	0.209941	0.21662
18.8	0.250337	0.19824	0.214433
18.82	0.230676	0.203482	0.215794
18.84	0.240293	0.204999	0.210734
18.86	0.229369	0.196074	0.215652
18.88	0.209248	0.193892	0.208392
18.9	0.246201	0.195654	0.204884
18.92	0.201235	0.198932	0.200786
18.94	0.213902	0.200128	0.217007
18.96	0.248163	0.213528	0.191968
18.98	0.202029	0.199346	0.20525
19	0.218489	0.199665	0.209765
19.02	0.181964	0.193949	0.206132
19.04	0.23191	0.204721	0.215685
19.06	0.205953	0.192779	0.203192
19.08	0.233143	0.194616	0.20233
19.1	0.248241	0.186323	0.205304
19.12	0.19996	0.200845	0.200066
19.14	0.245713	0.199553	0.205679
19.16	0.140038	0.207415	0.208227
19.18	0.0963318	0.203123	0.201465
19.2	0.0768942	0.211894	0.195874
19.22	0.108037	0.197	0.188122
19.24	0.13033	0.203154	0.195853
19.26	0.0942727	0.199252	0.20739
19.28	0.124522	0.20642	0.204959
19.3	0.173216	0.200997	0.204405
19.32	0.190337	0.193749	0.198135
19.34	0.147138	0.192726	0.215941
19.36	0.161788	0.201676	0.200072
19.38	0.0835429	0.20205	0.211922
19.4	0.132366	0.192395	0.199433
19.42	0.0842111	0.193282	0.193933
19.44	0.110759	0.194462	0.198226
19.46	0.193068	0.202809	0.197473
19.48	0.102304	0.198278	0.197082
19.5	0.0894406	0.195429	0.194684
19.52	0.121	0.204136	0.203075
19.54	0.0920368	0.20591	0.196013
19.56	0.0950446	0.203508	0.196409
19.58	0.114238	0.203722	0.200383
19.6	0.0880601	0.210417	0.206007
19.62	0.0959224	0.199848	0.206899
19.64	0.0819575	0.19496	0.202642
19.66	0.0969924	0.206502	0.205205
19.68	0.0944972	0.215216	0.191671
19.7	0.0899946	0.204792	0.207108
19.72	0.135638	0.215295	0.208927
19.74	0.11382	0.20282	0.203406
19.76	0.200197	0.210346	0.203088
19.78	0.140785	0.206566	0.209313
19.8	0.143715	0.200321	0.198945
19.82	0.107861	0.21029	0.213512
19.84	0.109546	0.217809	0.198215
19.86	0.0736063	0.19671	0.200677
19.88	0.0553967	0.203653	0.199837
19.9	0.180251	0.206513	0.197041
19.92	0.134933	0.199338	0.194973
19.94	0.138281	0.204232	0.204589
19.96	0.148017	0.190315	0.192687
19.98	0.146655	0.205255	0.193723
20	0.0988031	0.203922	0.19915
20.02	0.0708373	0.198501	0.200253
20.04	0.0890943	0.199007	0.188791
20.06	0.143696	0.194012	0.194601
20.08	0.165477	0.19877	0.196414
20.1	0.082436	0.204537	0.201525
20.12	0.165426	0.191544	0.192275
20.14	0.164302	0.199463	0.187362
20.16	0.193347	0.206065	0.199862
20.18	0.223974	0.20866	0.204214
20.2	0.220013	0.204055	0.192482
20.22	0.170618	0.20869	0.202162
20.24	0.149758	0.201596	0.209318
20.26	0.133823	0.20437	0.204231
20.28	0.217555	0.200514	0.213437
20.3	0.164769	0.194085	0.201851
20.32	0.151879	0.196016	0.207216
20.34	0.174275	0.197823	0.204242
20.36	0.0741549	0.194095	0.20735
20.38	0.111862	0.200064	0.19604
20.4	0.110816	0.210292	0.190168
20.42	0.0892617	0.205006	0.197114
20.44	0.0995429	0.205097	0.192234
20.46	0.175514	0.205442	0.196997
20.48	0.135436	0.20931	0.200661
20.5	0.124007	0.204817	0.202805
20.52	0.188788	0.198665	0.206993
20.54	0.193642	0.201238	0.199803
20.56	0.210411	0.217121	0.196062
20.58	0.251783	0.209632	0.196758
20.6	0.205514	0.20823	0.193088
20.62	0.243279	0.221042	0.192543
20.64	0.176739	0.222334	0.190714
20.66	0.215121	0.212164	0.197014
20.68	0.242103	0.214258	0.197678
20.7	0.204689	0.224789	0.198851
20.72	0.188822	0.2084	0.200527
20.74	0.122341	0.206207	0.195172
20.76	0.0959802	0.206423	0.201502
20.78	0.0910836	0.201996	0.198506
20.8	0.0811673	0.209537	0.213477
20.82	0.13445	0.207297	0.20385
20.84	0.105816	0.206711	0.203347
20.86	0.100285	0.210517	0.20392
20.88	0.0799021	0.212696	0.199577
20.9	0.0823416	0.207006	0.189874
20.92	0.122221	0.207715	0.203469
20.94	0.0917755	0.214443	0.206848
20.96	0.0735387	0.214581	0.210944
20.98	0.0874741	0.212609	0.210518
21	0.140107	0.207603	0.211628
21.02	0.168089	0.208827	0.214023
21.04	0.174273	0.19607	0.19943
21.06	0.184975	0.20493	0.211199
21.08	0.169176	0.203492	0.202141
21.1	0.0780791	0.202044	0.201029
21.12	0.0901989	0.216897	0.193948
21.14	0.0811462	0.221818	0.201357
21.16	0.115024	0.220513	0.208629
21.18	0.064025	0.216056	0.206175
21.2	0.107827	0.216141	0.206397
21.22	0.0751547	0.216357	0.21297
21.24	0.0976485	0.214098	0.205484
21.26	0.0999717	0.210294	0.213517
21.28	0.204363	0.207866	0.201181
21.3	0.161364	0.219405	0.201925
21.32	0.188503	0.193524	0.201935
21.34	0.160346	0.203563	0.207877
21.36	0.121861	0.214272	0.21109
21.38	0.0949107	0.216895	0.197737
21.4	0.0723066	0.210141	0.194978
21.42	0.147241	0.218854	0.198725
21.44	0.121821	0.215736	0.193205
21.46	0.0798389	0.221516	0.19388
21.48	0.112917	0.223271	0.19083
21.5	0.109235	0.22233	0.202045
21.52	0.0748943	0.225495	0.202583
21.54	0.0757119	0.215798	0.205483
21.56	0.158589	0.222752	0.198744
21.58	0.181598	0.211095	0.208971
21.6	0.158397	0.220001	0.201191
21.62	0.107699	0.212356	0.197971
21.64	0.0895698	0.216499	0.187837
21.66	0.123284	0.212408	0.199782
21.68	0.155747	0.213057	0.199704
21.7	0.14223	0.204078	0.200563
21.72	0.0705543	0.203929	0.192597
21.74	0.149533	0.208148	0.201008
21.76	0.182431	0.210886	0.201502
21.78	0.184506	0.199239	0.204365
21.8	0.160245	0.194336	0.193785
21.82	0.152948	0.198145	0.203816
21.84	0.246546	0.204123	0.195203
21.86	0.224024	0.202417	0.194946
21.88	0.239592	0.201815	0.196595
21.9	0.223326	0.208458	0.192937
21.92	0.250997	0.203817	0.18886
21.94	0.284075	0.202328	0.195931
21.96	0.177384	0.206304	0.203243
21.98	0.21243	0.206602	0.197425
22	0.227426	0.206092	0.189553
22.02	0.28023	0.209117	0.205976
22.04	0.313221	0.209617	0.210871
22.06	0.272334	0.197355	0.201977
22.08	0.221135	0.20025	0.20799
22.1	0.209789	0.20119	0.210079
22.12	0.209462	0.199639	0.208298
22.14	0.198654	0.209296	0.210221
22.16	0.132696	0.213045	0.216125
22.18	0.173431	0.216682	0.203229
22.2	0.17537	0.220143	0.201126
22.22	0.23569	0.217797	0.208685
22.24	0.236534	0.211705	0.200758
22.26	0.238705	0.198224	0.203769
22.28	0.244435	0.201908	0.196817
22.3	0.216017	0.208251	0.196575
22.32	0.211558	0.206127	0.191422
22.34	0.181366	0.20294	0.18935
22.36	0.15741	0.212634	0.192384
22.38	0.154341	0.202597	0.188652
22.4	0.155933	0.21008	0.190866
22.42	0.217689	0.201601	0.18769
22.44	0.236899	0.208679	0.182913
22.46	0.248103	0.212201	0.183153
22.48	0.229895	0.216992	0.193911
22.5	0.221658	0.220346	0.182663
22.52	0.241692	0.222761	0.191796
22.54	0.23868	0.217007	0.211861
22.56	0.243051	0.210662	0.196874
22.58	0.222193	0.217004	0.199367
22.6	0.208438	0.223585	0.2018
22.62	0.171532	0.22856	0.198456
22.64	0.264812	0.222077	0.189967
22.66	0.24484	0.230991	0.194515
22.68	0.232729	0.222086	0.189128
22.7	0.18437	0.217659	0.187024
22.72	0.24792	0.218491	0.193063
22.74	0.204901	0.220025	0.191006
22.76	0.159168	0.224282	0.196164
22.78	0.141724	0.221922	0.186086
22.8	0.142607	0.222133	0.183012
22.82	0.152637	0.228364	0.191202
22.84	0.173689	0.220627	0.186061
22.86	0.0901778	0.217238	0.18431
22.88	0.0696969	0.219019	0.185976
22.9	0.0915657	0.229084	0.179964
22.92	0.0900967	0.221238	0.182442
22.94	0.0828138	0.225387	0.176493
22.96	0.0998684	0.220082	0.176712
22.98	0.0919341	0.213076	0.172222
23	0.109041	0.209732	0.174333
23.02	0.0713915	0.201413	0.180449
23.04	0.109474	0.214483	0.184671
23.06	0.0939663	0.228739	0.183435
23.08	0.0926702	0.220166	0.187579
23.1	0.0672006	0.207732	0.176311
23.12	0.0708623	0.216289	0.177896
23.14	0.0803913	0.20244	0.182382
23.16	0.0683405	0.205253	0.182244
23.18	0.0609394	0.199874	0.184563
23.2	0.0991801	0.20179	0.181997
23.22	0.124847	0.202645	0.17972
23.24	0.121211	0.211342	0.187017
23.26	0.128888	0.212216	0.185065
23.28	0.0752167	0.203769	0.172735
23.3	0.0765274	0.211064	0.1776
23.32	0.139059	0.203916	0.187538
23.34	0.133833	0.198902	0.182957
23.36	0.133965	0.202275	0.164986
23.38	0.135554	0.208885	0.179427
23.4	0.12583	0.205481	0.174233
23.42	0.116359	0.208234	0.17845
23.44	0.0957769	0.217609	0.167249
23.46	0.0999242	0.209567	0.175914
23.48	0.0945877	0.208364	0.175477
23.5	0.098913	0.220821	0.17697
23.52	0.0932414	0.21214	0.188123
23.54	0.0947402	0.197537	0.18194
23.56	0.155018	0.208485	0.192845
23.58	0.0899552	0.201595	0.191375
23.6	0.10259	0.196261	0.192545
23.62	0.110354	0.197952	0.20444
23.64	0.127301	0.19372	0.2017
23.66	0.132856	0.206626	0.196455
23.68	0.136594	0.194179	0.19842
23.7	0.158163	0.190219	0.198201
23.72	0.0559851	0.203658	0.190527
23.74	0.0919136	0.211106	0.196995
23.76	0.119452	0.201754	0.207077
23.78	0.0830141	0.198494	0.204446
23.8	0.12002	0.20013	0.199283
23.82	0.134444	0.200405	0.192716
23.84	0.0984516	0.193939	0.192152
23.86	0.0902321	0.194375	0.189584
23.88	0.126931	0.202689	0.196098
23.9	0.073133	0.212267	0.184557
23.92	0.136214	0.207278	0.179068
23.94	0.209757	0.212568	0.193532
23.96	0.244134	0.212387	0.189951
23.98	0.233263	0.203836	0.191677
24	0.243679	0.196913	0.182567
24.02	0.245208	0.20521	0.185498
24.04	0.20949	0.218226	0.184518
24.06	0.196326	0.206381	0.184316
24.08	0.126852	0.214256	0.194413
24.1	0.079881	0.209425	0.187995
24.12	0.150427	0.209427	0.196976
24.14	0.177062	0.214793	0.182723
24.16	0.168801	0.210832	0.183323
24.18	0.112283	0.217779	0.184901
24.2	0.117821	0.212865	0.185867
24.22	0.108306	0.213709	0.190713
24.24	0.111562	0.219369	0.191227
24.26	0.114893	0.212787	0.19373
24.28	0.105247	0.219055	0.194511
24.3	0.162338	0.210824	0.194438
24.32	0.110857	0.214659	0.192511
24.34	0.109584	0.204238	0.181656
24.36	0.0876896	0.208717	0.183206
24.38	0.0942829	0.207911	0.191284
24.4	0.105788	0.212846	0.188916
24.42	0.101875	0.215114	0.203007
24.44	0.104991	0.210373	0.198416
24.46	0.094174	0.222142	0.210473
24.48	0.103774	0.211854	0.193444
24.5	0.0850652	0.222523	0.194034
24.52	0.0933662	0.207224	0.194338
24.54	0.0998027	0.215294	0.199743
24.56	0.0965121	0.201973	0.194915
24.58	0.0871425	0.193465	0.200913
24.6	0.12551	0.20142	0.196996
24.62	0.116163	0.201461	0.200447
24.64	0.107489	0.201359	0.189582
24.66	0.0848391	0.201959	0.193927
24.68	0.103289	0.205613	0.193059
24.7	0.0711543	0.208519	0.198436
24.72	0.0781868	0.211593	0.187948
24.74	0.0884708	0.19829	0.189594
24.76	0.145401	0.198049	0.196859
24.78	0.110565	0.210538	0.187968
24.8	0.133428	0.197066	0.194956
24.82	0.0751579	0.212672	0.19072
24.84	0.0931184	0.195693	0.193027
24.86	0.0709179	0.206213	0.202171
24.88	0.083225	0.21506	0.209211
24.9	0.103431	0.212608	0.211272
24.92	0.078231	0.211822	0.215237
24.94	0.0861124	0.20514	0.21089
24.96	0.0792472	0.21547	0.21853
24.98	0.13152	0.22545	0.21883
25	0.0892568	0.220605	0.214103
25.02	0.0802011	0.227842	0.211713
25.04	0.0796152	0.227086	0.22305
25.06	0.101942	0.225676	0.21113
25.08	0.123366	0.207075	0.213904
25.1	0.12268	0.227343	0.223484
25.12	0.0947575	0.217	0.212566
25.14	0.0971117	0.212092	0.220508
25.16	0.0757587	0.218404	0.212572
25.18	0.0715477	0.217016	0.205033
25.2	0.0741685	0.220338	0.207337
25.22	0.0586141	0.21452	0.218176
25.24	0.118436	0.217474	0.213273
25.26	0.117434	0.205157	0.209741
25.28	0.0634819	0.220894	0.198334
25.3	0.0911078	0.207048	0.202062
25.32	0.086241	0.221272	0.201689
25.34	0.0620824	0.214134	0.203698
25.36	0.0794533	0.221691	0.198177
25.38	0.0894016	0.223874	0.19147
25.4	0.0800194	0.215984	0.216357
25.42	0.092682	0.21266	0.215872
25.44	0.0817478	0.21913	0.221723
25.46	0.0857814	0.221519	0.23002
25.48	0.0977635	0.209166	0.212133
25.5	0.105702	0.211869	0.20485
25.52	0.10133	0.199065	0.214745
25.54	0.0958862	0.232039	0.206651
25.56	0.0501814	0.213618	0.214077
25.58	0.0986105	0.20544	0.213886
25.6	0.135037	0.214209	0.212239
25.62	0.0802211	0.205012	0.214074
25.64	0.109805	0.203022	0.210445
25.66	0.0845466	0.21645	0.211897
25.68	0.0911336	0.216719	0.210649
25.7	0.0842227	0.213391	0.205839
25.72	0.0675569	0.205677	0.21098
25.74	0.0459478	0.216673	0.203165
25.76	0.0685828	0.208897	0.204394
25.78	0.0656739	0.216833	0.209891
25.8	0.0479	0.213334	0.207633
25.82	0.0900266	0.223664	0.213799
25.84	0.0670287	0.22137	0.218014
25.86	0.0657288	0.22062	0.204521
25.88	0.136595	0.225309	0.21266
25.9	0.0915621	0.213933	0.208912
25.92	0.108568	0.214811	0.208725
25.94	0.0744477	0.218989	0.215272
25.96	0.119314	0.216369	0.220498
25.98	0.0658469	0.222637	0.210331
26	0.12282	0.226715	0.225541
26.02	0.0747929	0.223582	0.215192
26.04	0.0951338	0.210261	0.215663
26.06	0.208396	0.223354	0.218619
26.08	0.147533	0.213205	0.207177
26.1	0.196475	0.226628	0.211593
26.12	0.240798	0.224397	0.207302
26.14	0.231714	0.211281	0.201673
26.16	0.233448	0.219325	0.204552
26.18	0.218552	0.214863	0.208797
26.2	0.207167	0.223449	0.205676
26.22	0.204017	0.217586	0.210001
26.24	0.181735	0.211026	0.211529
26.26	0.181979	0.214884	0.202064
26.28	0.144562	0.217863	0.204478
26.3	0.148393	0.218399	0.204759
26.32	0.0760774	0.217114	0.205301
26.34	0.0541177	0.220837	0.196961
26.36	0.11184	0.221987	0.20324
26.38	0.0602758	0.225269	0.210575
26.4	0.0711634	0.214759	0.206454
26.42	0.0531921	0.220522	0.20677
26.44	0.082336	0.221305	0.204816
26.46	0.0724981	0.217072	0.203339
26.48	0.0907089	0.208635	0.202999
26.5	0.0800231	0.21331	0.193339
26.52	0.0937807	0.211594	0.199775
26.54	0.0685735	0.215703	0.192225
26.56	0.137146	0.207242	0.198198
26.58	0.185454	0.210142	0.195763
26.6	0.0779486	0.210196	0.201963
26.62	0.0810648	0.213728	0.194642
26.64	0.117243	0.213441	0.191707
26.66	0.123381	0.20147	0.197213
26.68	0.0859299	0.212892	0.19683
26.7	0.0758389	0.207673	0.198198
26.72	0.104586	0.206917	0.194439
26.74	0.0749405	0.218953	0.198061
26.76	0.0991226	0.209744	0.203086
26.78	0.106107	0.21193	0.194512
26.8	0.102954	0.206391	0.201804
26.82	0.0770559	0.223094	0.194751
26.84	0.149232	0.215874	0.209681
26.86	0.157609	0.221964	0.184332
26.88	0.121647	0.219826	0.191481
26.9	0.0952497	0.212885	0.202379
26.92	0.0762501	0.228459	0.201588
26.94	0.0906517	0.223015	0.206716
26.96	0.110817	0.221321	0.206484
26.98	0.0691277	0.221056	0.202988
27	0.079001	0.219884	0.206648
27.02	0.0698425	0.218141	0.202415
27.04	0.141316	0.218088	0.209315
27.06	0.065811	0.218632	0.195895
27.08	0.044656	0.20538	0.213094
27.1	0.11697	0.207839	0.220214
27.12	0.132811	0.206798	0.220276
27.14	0.128376	0.211515	0.225295
27.16	0.135413	0.20645	0.204738
27.18	0.0939631	0.20597	0.208939
27.2	0.0555924	0.208801	0.218454
27.22	0.088068	0.223306	0.218229
27.24	0.0766271	0.20856	0.225032
27.26	0.0970522	0.214678	0.220206
27.28	0.192769	0.21302	0.228481
27.3	0.168908	0.215678	0.219613
27.32	0.165679	0.217018	0.218323
27.34	0.183947	0.216221	0.219048
27.36	0.176724	0.205521	0.211006
27.38	0.199816	0.209652	0.209505
27.4	0.241245	0.205874	0.208163
27.42	0.213005	0.210612	0.210064
27.44	0.212559	0.210359	0.206607
27.46	0.180269	0.221075	0.216566
27.48	0.188402	0.216028	0.213251
27.5	0.125652	0.216937	0.215842
27.52	0.209002	0.223567	0.205986
27.54	0.213603	0.215647	0.216329
27.56	0.222886	0.22248	0.217217
27.58	0.210945	0.229208	0.21635
27.6	0.156484	0.211998	0.217611
27.62	0.22024	0.219216	0.22762
27.64	0.246881	0.216175	0.218639
27.66	0.236966	0.222878	0.222769
27.68	0.225598	0.214301	0.221021
27.7	0.164782	0.223755	0.218044
27.72	0.124898	0.217946	0.226607
27.74	0.11068	0.219482	0.211538
27.76	0.168805	0.214154	0.224327
27.78	0.162231	0.213245	0.213131
27.8	0.150726	0.21613	0.223706
27.82	0.176074	0.217982	0.231424
27.84	0.15056	0.217577	0.228884
27.86	0.15091	0.22263	0.222132
27.88	0.121913	0.217466	0.218647
27.9	0.180082	0.216849	0.213426
27.92	0.13326	0.215965	0.215396
27.94	0.168369	0.212381	0.214556
27.96	0.143914	0.216654	0.216617
27.98	0.0960759	0.218636	0.212591
28	0.0860112	0.213291	0.230076
28.02	0.18271	0.220423	0.228464
28.04	0.129979	0.216276	0.21803
28.06	0.088208	0.225533	0.209543
28.08	0.0640198	0.22438	0.217625
28.1	0.0573507	0.216545	0.224174
28.12	0.0702062	0.221915	0.218208
28.14	0.113769	0.223426	0.225598
28.16	0.0705809	0.210663	0.209105
28.18	0.0915187	0.209282	0.216108
28.2	0.124643	0.213152	0.220023
28.22	0.174957	0.210912	0.214298
28.24	0.162082	0.214481	0.22544
28.26	0.169731	0.220379	0.221698
28.28	0.18094	0.221776	0.222949
28.3	0.16519	0.231773	0.236469
28.32	0.195519	0.212731	0.227413
28.34	0.205802	0.209708	0.231377
28.36	0.137537	0.21777	0.227627
28.38	0.177887	0.223599	0.230523
28.4	0.228847	0.220773	0.230876
28.42	0.231315	0.223921	0.221272
28.44	0.19531	0.220282	0.207837
28.46	0.189976	0.213837	0.208956
28.48	0.230623	0.219298	0.207604
28.5	0.227425	0.215898	0.230603
28.52	0.245849	0.207879	0.216416
28.54	0.16075	0.221946	0.21837
28.56	0.203237	0.226811	0.221258
28.58	0.204238	0.217442	0.204031
28.6	0.179748	0.226541	0.212591
28.62	0.187555	0.22066	0.225496
28.64	0.166044	0.227103	0.221297
28.66	0.166597	0.22667	0.208385
28.68	0.18382	0.235135	0.214767
28.7	0.207273	0.233274	0.210112
28.72	0.173155	0.225864	0.210385
28.74	0.157043	0.226048	0.220197
28.76	0.130644	0.214354	0.213187
28.78	0.109937	0.211621	0.231884
28.8	0.0544498	0.221372	0.225349
28.82	0.0732551	0.223119	0.213838
28.84	0.0774885	0.209565	0.219922
28.86	0.221675	0.204859	0.226395
28.88	0.201685	0.214264	0.228159
28.9	0.241506	0.216931	0.214494
28.92	0.17374	0.217893	0.228609
28.94	0.242411	0.21379	0.232597
28.96	0.262285	0.216806	0.232985
28.98	0.227504	0.221423	0.237031
29	0.239594	0.212273	0.220156
29.02	0.236361	0.223409	0.220421
29.04	0.258433	0.212413	0.218738
29.06	0.281591	0.222671	0.214135
29.08	0.241797	0.216185	0.209858
29.1	0.190899	0.22096	0.205153
29.12	0.194093	0.222698	0.214105
29.14	0.164129	0.220444	0.210184
29.16	0.16247	0.217931	0.21222
29.18	0.165963	0.224085	0.208842
29.2	0.160762	0.221532	0.210428
29.22	0.158412	0.210787	0.220322
29.24	0.166597	0.214792	0.22045
29.26	0.181501	0.212681	0.216514
29.28	0.230782	0.217329	0.216682
29.3	0.202266	0.215564	0.216938
29.32	0.220389	0.215159	0.206881
29.34	0.176746	0.21599	0.219138
29.36	0.273047	0.212748	0.218246
29.38	0.255591	0.221957	0.203545
29.4	0.309897	0.212454	0.210575
29.42	0.279657	0.208601	0.211932
29.44	0.16296	0.215837	0.213913
29.46	0.177105	0.211012	0.215644
29.48	0.228347	0.212395	0.20738
29.5	0.219462	0.219708	0.210507
29.52	0.169788	0.218293	0.191915
29.54	0.222417	0.21489	0.200281
29.56	0.204611	0.223059	0.201309
29.58	0.162583	0.226676	0.209158
29.6	0.137525	0.21995	0.204544
29.62	0.218969	0.211531	0.220836
29.64	0.170548	0.209383	0.204222
29.66	0.218786	0.205253	0.195106
29.68	0.278704	0.215603	0.194232
29.7	0.306953	0.221449	0.201297
29.72	0.189639	0.214382	0.208083
29.74	0.182723	0.223977	0.201469
29.76	0.177968	0.218169	0.199522
29.78	0.210055	0.213904	0.207765
29.8	0.215514	0.214868	0.212344
29.82	0.130315	0.214795	0.203064
29.84	0.221043	0.215563	0.212715
29.86	0.214732	0.229011	0.211499
29.88	0.162722	0.227168	0.201026
29.9	0.0931474	0.220085	0.187904
29.92	0.123459	0.223845	0.205639
29.94	0.235123	0.225357	0.204761
29.96	0.229613	0.232099	0.211969
29.98	0.154042	0.226108	0.200344
30	0.249489	0.214463	0.196173
30.02	0.155539	0.227556	0.199684
30.04	0.209933	0.220278	0.195592
30.06	0.190821	0.218141	0.199261
30.08	0.199362	0.2224	0.195717
30.1	0.1853	0.221159	0.201041
30.12	0.19432	0.220422	0.217578
30.14	0.183538	0.213423	0.20631
30.16	0.167173	0.216002	0.207498
30.18	0.158284	0.214041	0.20518
30.2	0.231215	0.212379	0.20113
30.22	0.227452	0.215853	0.194057
30.24	0.216837	0.210976	0.192232
30.26	0.198485	0.21573	0.206896
30.28	0.236788	0.214985	0.202552
30.3	0.28504	0.211692	0.200222
30.32	0.217305	0.221253	0.201508
30.34	0.212596	0.217768	0.199309
30.36	0.221862	0.221855	0.209816
30.38	0.1744	0.224554	0.213124
30.4	0.207951	0.211513	0.211293
30.42	0.201255	0.205275	0.205906
30.44	0.234203	0.203811	0.199986
30.46	0.252346	0.219173	0.199245
30.48	0.207153	0.208214	0.201375
30.5	0.231942	0.211828	0.198813
30.52	0.206471	0.217452	0.202059
30.54	0.189274	0.214102	0.202696
30.56	0.203005	0.206356	0.202545
30.58	0.134795	0.220289	0.203175
30.6	0.166604	0.206905	0.205865
30.62	0.212631	0.213729	0.207031
30.64	0.214559	0.212966	0.206757
30.66	0.14249	0.209069	0.204144
30.68	0.177207	0.219301	0.206196
30.7	0.141773	0.22543	0.209607
30.72	0.154586	0.221931	0.199824
30.74	0.158129	0.219107	0.220088
30.76	0.105139	0.223206	0.217055
30.78	0.105844	0.206533	0.229789
30.8	0.136146	0.211232	0.226813
30.82	0.0942711	0.225256	0.209432
30.84	0.14463	0.217735	0.205152
30.86	0.127256	0.215347	0.20862
30.88	0.156642	0.200206	0.207251
30.9	0.129999	0.208797	0.204909
30.92	0.16281	0.218153	0.21136
30.94	0.183534	0.222586	0.210682
30.96	0.165299	0.218571	0.219569
30.98	0.119663	0.227377	0.220521
31	0.149811	0.21776	0.214005
31.02	0.142385	0.221708	0.207601
31.04	0.104839	0.210192	0.216803
31.06	0.109217	0.204857	0.204361
31.08	0.076674	0.207706	0.203963
31.1	0.11126	0.215746	0.204463
31.12	0.0648712	0.232625	0.206301
31.14	0.0711567	0.219776	0.21381
31.16	0.0788826	0.218758	0.210519
31.18	0.0787056	0.22179	0.211564
31.2	0.0876112	0.218878	0.208485
31.22	0.109335	0.214858	0.20444
31.24	0.113412	0.226769	0.214926
31.26	0.107955	0.215564	0.214858
31.28	0.177855	0.204586	0.200153
31.3	0.170489	0.219523	0.198961
31.32	0.181092	0.209133	0.205745
31.34	0.196451	0.210406	0.199589
31.36	0.231482	0.211504	0.204929
31.38	0.243744	0.212256	0.201698
31.4	0.174366	0.214432	0.199716
31.42	0.219762	0.224719	0.206716
31.44	0.220022	0.212235	0.198567
31.46	0.224881	0.218823	0.19225
31.48	0.276286	0.230281	0.19549
31.5	0.255164	0.225523	0.193902
31.52	0.228085	0.231507	0.184215
31.54	0.209334	0.234509	0.20053
31.56	0.190247	0.227785	0.199679
31.58	0.181695	0.225008	0.200256
31.6	0.173258	0.229778	0.196304
31.62	0.209558	0.227326	0.196265
31.64	0.192246	0.217739	0.210826
31.66	0.129633	0.220165	0.205845
31.68	0.156788	0.21653	0.202932
31.7	0.120625	0.219641	0.202705
31.72	0.14487	0.206248	0.208447
31.74	0.142841	0.214556	0.207847
31.76	0.157859	0.206042	0.205585
31.78	0.0986609	0.219579	0.208941
31.8	0.0989171	0.228485	0.18888
31.82	0.156239	0.216859	0.199866
31.84	0.126857	0.228736	0.204607
31.86	0.132642	0.221695	0.202885
31.88	0.134082	0.226467	0.209626
31.9	0.170493	0.211611	0.195339
31.92	0.157423	0.212322	0.206991
31.94	0.144361	0.210979	0.195459
31.96	0.126137	0.214348	0.193148
31.98	0.0584927	0.219244	0.197152
32	0.0521357	0.234348	0.200735
32.02	0.0775349	0.227299	0.211202
32.04	0.183784	0.208793	0.212882
32.06	0.266564	0.21805	0.206091
32.08	0.254652	0.212334	0.198245
32.1	0.245085	0.221498	0.206156
32.12	0.250049	0.203158	0.20028
32.14	0.192483	0.227462	0.205569
32.16	0.188674	0.217616	0.206718
32.18	0.191941	0.213385	0.207201
32.2	0.0937388	0.209217	0.206823
32.22	0.123488	0.208237	0.202785
32.24	0.0948447	0.208866	0.20951
32.26	0.165987	0.214215	0.206555
32.28	0.155138	0.222691	0.208931
32.3	0.177833	0.216504	0.209822
32.32	0.132401	0.21923	0.208299
32.34	0.202097	0.212057	0.193759
32.36	0.190609	0.210334	0.199594
32.38	0.201254	0.199032	0.204928
32.4	0.17223	0.21499	0.199988
32.42	0.212015	0.223114	0.210179
32.44	0.132247	0.209084	0.213527
32.46	0.160963	0.216581	0.202575
32.48	0.204652	0.21853	0.219899
32.5	0.228557	0.219752	0.211434
32.52	0.246438	0.211626	0.211311
32.54	0.253436	0.225561	0.209138
32.56	0.214982	0.228257	0.197565
32.58	0.124519	0.223724	0.207895
32.6	0.18049	0.219874	0.201074
32.62	0.0724224	0.216721	0.203635
32.64	0.0625388	0.215605	0.202474
32.66	0.064311	0.217224	0.195536
32.68	0.0933745	0.220261	0.205139
32.7	0.100433	0.217959	0.206478
32.72	0.206607	0.221771	0.210288
32.74	0.103795	0.219359	0.208006
32.76	0.0989205	0.232014	0.207691
32.78	0.117422	0.221622	0.219307
32.8	0.125916	0.243498	0.216827
32.82	0.118533	0.230907	0.212409
32.84	0.0946908	0.22208	0.20934
32.86	0.0873371	0.218343	0.206487
32.88	0.110198	0.237095	0.213982
32.9	0.0876715	0.223848	0.20385
32.92	0.116057	0.230134	0.204399
32.94	0.0883864	0.22613	0.201233
32.96	0.112236	0.228514	0.216396
32.98	0.125087	0.226724	0.212218
33	0.0623686	0.213753	0.221471
33.02	0.121928	0.217204	0.218787
33.04	0.169459	0.210144	0.218281
33.06	0.136423	0.230514	0.221097
33.08	0.0759015	0.230437	0.2287
33.1	0.0798131	0.223788	0.211304
33.12	0.108723	0.215765	0.207686
33.14	0.102216	0.216297	0.214141
33.16	0.115005	0.21536	0.217864
33.18	0.106032	0.212497	0.218601
33.2	0.136454	0.22444	0.211509
33.22	0.126951	0.223127	0.202475
33.24	0.107326	0.226818	0.20423
33.26	0.170632	0.225967	0.208708
33.28	0.219579	0.214652	0.210637
33.3	0.171564	0.221918	0.202463
33.32	0.167415	0.208862	0.211558
33.34	0.0841109	0.214297	0.203392
33.36	0.115373	0.214759	0.20448
33.38	0.200489	0.224064	0.205928
33.4	0.212151	0.218595	0.210377
33.42	0.233227	0.221693	0.214054
33.44	0.226866	0.216917	0.195881
33.46	0.266798	0.221766	0.202373
33.48	0.206195	0.220141	0.219686
33.5	0.256058	0.212257	0.20903
33.52	0.265628	0.214312	0.204607
33.54	0.249193	0.220181	0.204071
33.56	0.242908	0.210821	0.226687
33.58	0.237601	0.2144	0.214094
33.6	0.185269	0.221818	0.207231
33.62	0.170381	0.217537	0.214688
33.64	0.0981909	0.214469	0.205832
33.66	0.078969	0.23275	0.222297
33.68	0.0975449	0.225487	0.215143
33.7	0.0854294	0.219617	0.196167
33.72	0.0862681	0.219511	0.208495
33.74	0.135889	0.217871	0.226064
33.76	0.131641	0.215424	0.209531
33.78	0.131144	0.207671	0.218058
33.8	0.109639	0.212402	0.221601
33.82	0.0676665	0.217464	0.216845
33.84	0.15047	0.209724	0.219962
33.86	0.163936	0.216966	0.22338
33.88	0.226131	0.216538	0.219142
33.9	0.15266	0.219219	0.230121
33.92	0.244412	0.214145	0.228416
33.94	0.285582	0.210885	0.222195
33.96	0.268206	0.22	0.225584
33.98	0.249295	0.21595	0.220686
34	0.244015	0.21953	0.206385
34.02	0.180631	0.216641	0.222176
34.04	0.283336	0.209574	0.220156
34.06	0.184604	0.202698	0.226749
34.08	0.185148	0.220348	0.228292
34.1	0.185903	0.209816	0.225545
34.12	0.249192	0.21495	0.215577
34.14	0.213907	0.213436	0.21126
34.16	0.278687	0.204976	0.201737
34.18	0.299748	0.208263	0.228224
34.2	0.290423	0.208565	0.222577
34.22	0.164626	0.212345	0.219716
34.24	0.183782	0.219094	0.21249
34.26	0.206105	0.20554	0.21443
34.28	0.18886	0.214374	0.231284
34.3	0.158043	0.212922	0.238859
34.32	0.134514	0.203755	0.221724
34.34	0.178296	0.212137	0.216181
34.36	0.16924	0.21376	0.222206
34.38	0.206938	0.214141	0.224699
34.4	0.228235	0.210014	0.222848
34.42	0.211484	0.219815	0.218758
34.44	0.186103	0.226316	0.219506
34.46	0.183799	0.223854	0.215089
34.48	0.230647	0.216762	0.221415
34.5	0.199418	0.210663	0.222539
34.52	0.205484	0.22041	0.231987
34.54	0.148847	0.218996	0.222214
34.56	0.198127	0.225561	0.219449
34.58	0.179407	0.214362	0.224789
34.6	0.19307	0.234793	0.225604
34.62	0.265362	0.213525	0.231573
34.64	0.23917	0.221473	0.225302
34.66	0.201449	0.213533	0.224353
34.68	0.176166	0.222247	0.232147
34.7	0.188734	0.219334	0.219975
34.72	0.103796	0.229539	0.225302
34.74	0.10415	0.224281	0.236434
34.76	0.0632289	0.213948	0.221756
34.78	0.106122	0.224734	0.217525
34.8	0.0689426	0.218832	0.215619
34.82	0.071662	0.217188	0.207055
34.84	0.0904138	0.222466	0.212947
34.86	0.0833194	0.210698	0.231499
34.88	0.0544336	0.212392	0.21192
34.9	0.0671518	0.211142	0.225827
34.92	0.099896	0.196842	0.221274
34.94	0.0714736	0.209128	0.218368
34.96	0.10247	0.206576	0.216343
34.98	0.102682	0.211943	0.221231
35	0.229808	0.215087	0.213988
35.02	0.219487	0.221125	0.217692
35.04	0.17347	0.200337	0.226025
35.06	0.19058	0.204197	0.232324
35.08	0.14396	0.21492	0.23269
35.1	0.144269	0.20421	0.232056
35.12	0.180296	0.211322	0.220654
35.14	0.171921	0.222963	0.218623
35.16	0.210053	0.199817	0.216352
35.18	0.140266	0.208591	0.218274
35.2	0.193509	0.201993	0.217108
35.22	0.1561	0.202288	0.221611
35.24	0.149723	0.213704	0.213076
35.26	0.186087	0.216709	0.228041
35.28	0.207091	0.213058	0.220558
35.3	0.164254	0.20385	0.21828
35.32	0.138161	0.203356	0.227199
35.34	0.185422	0.211946	0.210282
35.36	0.165337	0.211677	0.216275
35.38	0.157046	0.193687	0.210332
35.4	0.162838	0.216933	0.210825
35.42	0.189898	0.211247	0.221194
35.44	0.210052	0.213933	0.210275
35.46	0.107618	0.22338	0.203669
35.48	0.258172	0.221308	0.208102
35.5	0.215086	0.215753	0.216771
35.52	0.195577	0.205921	0.216945
35.54	0.251143	0.20492	0.211314
35.56	0.200367	0.214096	0.216765
35.58	0.217463	0.201954	0.224933
35.6	0.205866	0.207933	0.222708
35.62	0.241109	0.210211	0.225177
35.64	0.225461	0.21438	0.21614
35.66	0.154351	0.216043	0.22387
35.68	0.177284	0.202937	0.22495
35.7	0.161271	0.205273	0.214959
35.72	0.139787	0.216345	0.217395
35.74	0.170627	0.211395	0.228111
35.76	0.121618	0.208049	0.217108
35.78	0.152047	0.201237	0.225656
35.8	0.13349	0.222774	0.216396
35.82	0.159093	0.2065	0.215061
35.84	0.0488504	0.215906	0.216792
35.86	0.0533889	0.226092	0.20116
35.88	0.0605964	0.224944	0.208481
35.9	0.0814972	0.215971	0.216405
35.92	0.0529775	0.210848	0.212784
35.94	0.0920047	0.223931	0.208509
35.96	0.0710673	0.204072	0.230539
35.98	0.0790882	0.202958	0.211113
36	0.111625	0.204291	0.214701
36.02	0.0973082	0.21354	0.215092
36.04	0.0825198	0.196425	0.205226
36.06	0.0969249	0.209625	0.223068
36.08	0.0834015	0.1974	0.219532
36.1	0.130496	0.196074	0.232652
36.12	0.100223	0.204785	0.234695
36.14	0.109241	0.202938	0.249196
36.16	0.124402	0.199619	0.228633
36.18	0.129169	0.21084	0.237244
36.2	0.102561	0.203995	0.23376
36.22	0.0833677	0.201801	0.245933
36.24	0.0964649	0.199391	0.253143
36.26	0.123191	0.210505	0.230588
36.28	0.0840716	0.194396	0.235659
36.3	0.075891	0.200539	0.234275
36.32	0.0466518	0.202444	0.226651
36.34	0.0803931	0.212161	0.225755
36.36	0.17589	0.199891	0.236117
36.38	0.236947	0.209766	0.240709
36.4	0.190194	0.19987	0.234627
36.42	0.155296	0.208397	0.218735
36.44	0.137681	0.208184	0.219826
36.46	0.114837	0.214927	0.225601
36.48	0.196693	0.216162	0.224822
36.5	0.181882	0.212707	0.220523
36.52	0.274297	0.213541	0.210909
36.54	0.224978	0.216229	0.221865
36.56	0.164368	0.225985	0.229542
36.58	0.155475	0.221527	0.228752
36.6	0.174919	0.21563	0.235737
36.62	0.121651	0.222993	0.229765
36.64	0.143412	0.22182	0.243189
36.66	0.0716698	0.215675	0.216111
36.68	0.119153	0.219334	0.21408
36.7	0.06999	0.210303	0.222748
36.72	0.073471	0.216552	0.231044
36.74	0.0753411	0.207225	0.227208
36.76	0.117112	0.204858	0.236253
36.78	0.106113	0.210886	0.23651
36.8	0.0937066	0.220508	0.223093
36.82	0.0925618	0.214225	0.233178
36.84	0.120776	0.233292	0.22987
36.86	0.102781	0.228793	0.23336
36.88	0.140839	0.228447	0.229709
36.9	0.105576	0.2199	0.239709
36.92	0.195216	0.222206	0.234548
36.94	0.222192	0.223745	0.235782
36.96	0.232308	0.212342	0.225547
36.98	0.190495	0.212917	0.215828
37	0.222234	0.214971	0.241442
37.02	0.181238	0.212925	0.230164
37.04	0.102567	0.217581	0.235298
37.06	0.0938892	0.204226	0.224653
37.08	0.0975527	0.231591	0.223215
37.1	0.072163	0.222892	0.232276
37.12	0.0775958	0.214899	0.211872
37.14	0.0856006	0.214658	0.227297
37.16	0.135418	0.21174	0.243037
37.18	0.106093	0.206263	0.236445
37.2	0.123034	0.209989	0.229051
37.22	0.0874599	0.215024	0.220756
37.24	0.076055	0.216049	0.218833
37.26	0.0994009	0.201778	0.229995
37.28	0.042385	0.210589	0.226456
37.3	0.0589128	0.200113	0.230136
37.32	0.101793	0.204348	0.230926
37.34	0.0544942	0.204087	0.234203
37.36	0.133701	0.205857	0.232897
37.38	0.0763818	0.213497	0.231635
37.4	0.115521	0.217931	0.24148
37.42	0.148191	0.218943	0.226911
37.44	0.127547	0.20594	0.222927
37.46	0.126049	0.208214	0.22637
37.48	0.198434	0.207849	0.226293
37.5	0.230389	0.204305	0.224582
37.52	0.188983	0.200472	0.224536
37.54	0.176355	0.195642	0.22234
37.56	0.231156	0.203161	0.212224
37.58	0.253639	0.205952	0.224301
37.6	0.262956	0.213006	0.226965
37.62	0.232275	0.201448	0.239597
37.64	0.260275	0.205948	0.23138
37.66	0.227972	0.216668	0.23632
37.68	0.165572	0.209813	0.229195
37.7	0.223373	0.218015	0.227055
37.72	0.283729	0.216649	0.226704
37.74	0.181436	0.212126	0.23307
37.76	0.0838049	0.211956	0.22281
37.78	0.173757	0.221903	0.232073
37.8	0.235644	0.230388	0.228225
37.82	0.282154	0.220322	0.217564
37.84	0.226468	0.216982	0.219835
37.86	0.142768	0.223855	0.2276
37.88	0.119676	0.223623	0.22111
37.9	0.0937308	0.217797	0.229277
37.92	0.1461	0.209565	0.223171
37.94	0.216005	0.212305	0.238821
37.96	0.225226	0.206162	0.22971
37.98	0.200564	0.23185	0.223514
38	0.206841	0.220029	0.23339
38.02	0.18535	0.222051	0.234003
38.04	0.159167	0.223895	0.233296
38.06	0.128208	0.223356	0.225377
38.08	0.0742056	0.224979	0.23387
38.1	0.0750018	0.212775	0.234528
38.12	0.104202	0.224041	0.220126
38.14	0.0687858	0.228434	0.226416
38.16	0.10825	0.225136	0.230149
38.18	0.115307	0.20725	0.221584
38.2	0.132247	0.219493	0.230093
38.22	0.0930602	0.214764	0.244346
38.24	0.0653911	0.20887	0.219757
38.26	0.0802279	0.217365	0.227918
38.28	0.200642	0.218587	0.214803
38.3	0.17734	0.216083	0.215014
38.32	0.199215	0.217939	0.216007
38.34	0.183357	0.226359	0.221787
38.36	0.154042	0.214728	0.216845
38.38	0.224308	0.213973	0.209974
38.4	0.204537	0.226737	0.217504
38.42	0.161909	0.216278	0.229403
38.44	0.0551501	0.219876	0.213823
38.46	0.0660509	0.216899	0.218076
38.48	0.0694444	0.218509	0.221165
38.5	0.176265	0.211118	0.230263
38.52	0.0763316	0.207756	0.225407
38.54	0.0543103	0.217449	0.222716
38.56	0.174774	0.22184	0.234103
38.58	0.0693498	0.210209	0.224509
38.6	0.0974939	0.214212	0.230432
38.62	0.138988	0.203992	0.230169
38.64	0.124117	0.212318	0.230481
38.66	0.0664402	0.206794	0.222235
38.68	0.099528	0.221305	0.239578
38.7	0.0942561	0.21849	0.231432
38.72	0.143071	0.221314	0.226423
38.74	0.101503	0.211754	0.223851
38.76	0.10091	0.212165	0.240216
38.78	0.144251	0.215072	0.24565
38.8	0.0584425	0.222117	0.234214
38.82	0.122849	0.220048	0.235583
38.84	0.236193	0.214281	0.244967
38.86	0.204885	0.221471	0.253794
38.88	0.237093	0.223283	0.241154
38.9	0.235128	0.218245	0.235435
38.92	0.219276	0.220313	0.23748
38.94	0.244522	0.214648	0.227321
38.96	0.151206	0.208244	0.232171
38.98	0.170738	0.210734	0.225591
39	0.0668067	0.211886	0.227303
39.02	0.0838131	0.203467	0.230357
39.04	0.103762	0.211505	0.229809
39.06	0.119426	0.211652	0.225014
39.08	0.141355	0.206784	0.219449
39.1	0.0928718	0.218888	0.229687
39.12	0.129086	0.211855	0.227099
39.14	0.0874691	0.217601	0.222246
39.16	0.116108	0.209723	0.227047
39.18	0.105975	0.20032	0.224688
39.2	0.114708	0.208627	0.219096
39.22	0.113468	0.206761	0.222109
39.24	0.109346	0.204705	0.220773
39.26	0.0879759	0.208687	0.212584
39.28	0.135917	0.205387	0.213396
39.3	0.0950653	0.208732	0.213339
39.32	0.103578	0.207385	0.212249
39.34	0.0904353	0.206166	0.208491
39.36	0.103296	0.204796	0.219748
39.38	0.0782212	0.215557	0.21225
39.4	0.0597288	0.214505	0.226217
39.42	0.182346	0.217582	0.22267
39.44	0.283534	0.214464	0.207729
39.46	0.175193	0.209005	0.214861
39.48	0.178836	0.200664	0.208405
39.5	0.175758	0.207231	0.212863
39.52	0.233221	0.210991	0.207843
39.54	0.150891	0.212125	0.21862
39.56	0.237937	0.218691	0.216021
39.58	0.271996	0.212391	0.2228
39.6	0.185171	0.21087	0.213472
39.62	0.188592	0.218162	0.216508
39.64	0.240391	0.21872	0.210876
39.66	0.221039	0.218798	0.208309
39.68	0.21354	0.216347	0.200775
39.7	0.205375	0.212096	0.205659
39.72	0.236682	0.234058	0.213881
39.74	0.24572	0.225047	0.203355
39.76	0.232338	0.215686	0.209373
39.78	0.201385	0.225422	0.206319
39.8	0.209277	0.237521	0.194188
39.82	0.225868	0.224853	0.211507
39.84	0.264399	0.2252	0.219461
39.86	0.281187	0.226804	0.209859
39.88	0.202664	0.217603	0.211807
39.9	0.183619	0.236431	0.211846
39.92	0.210576	0.223631	0.213813
39.94	0.225322	0.219985	0.217179
[truncated: 3,003 more rows]

## Sheet: CYP3A4_RMSF
RMSF data
RMSF Residue	Rutin	CYP3A4-RUTIN
1	0.6719	0.5108
2	0.5008	0.3789
3	0.477	0.2659
4	0.1718	0.1301
5	0.0999	0.109
6	0.1054	0.1125
7	0.1188	0.121
8	0.0941	0.0887
9	0.1696	0.1699
10	0.1912	0.1939
11	0.1224	0.1327
12	0.1237	0.1235
13	0.1103	0.1069
14	0.1065	0.0904
15	0.1043	0.0826
16	0.1077	0.0885
17	0.1459	0.1241
18	0.1066	0.1021
19	0.1542	0.1547
20	0.1399	0.1391
21	0.2509	0.2463
22	0.1457	0.1409
23	0.0875	0.0984
24	0.0873	0.0942
25	0.1409	0.1368
26	0.1791	0.1674
27	0.1256	0.1454
28	0.1118	0.1453
29	0.193	0.2098
30	0.2448	0.2205
31	0.1152	0.1031
32	0.1501	0.1653
33	0.1642	0.137
34	0.1997	0.1767
35	0.1026	0.0853
36	0.0784	0.0627
37	0.1352	0.1104
38	0.1425	0.1177
39	0.1115	0.0738
40	0.1333	0.115
41	0.1653	0.281
42	0.1826	0.1262
43	0.1262	0.0965
44	0.1171	0.1153
45	0.1643	0.1605
46	0.1184	0.1176
47	0.0956	0.0736
48	0.0806	0.0722
49	0.0756	0.0766
50	0.0788	0.0818
51	0.0946	0.1056
52	0.0794	0.1003
53	0.1629	0.1763
54	0.1512	0.0922
55	0.0719	0.0737
56	0.0706	0.0715
57	0.0836	0.0862
58	0.0761	0.0679
59	0.0863	0.0924
60	0.0934	0.0783
61	0.1293	0.0997
62	0.1168	0.0883
63	0.1633	0.1216
64	0.1363	0.1124
65	0.1109	0.0834
66	0.1399	0.1057
67	0.1554	0.1077
68	0.1181	0.1007
69	0.1446	0.1182
70	0.2058	0.1523
71	0.2073	0.1709
72	0.1959	0.1325
73	0.1476	0.1454
74	0.2736	0.2311
75	0.1463	0.1514
76	0.1064	0.1445
77	0.0918	0.1076
78	0.1294	0.1457
79	0.1635	0.2162
80	0.1424	0.178
81	0.0852	0.1042
82	0.105	0.0909
83	0.1769	0.1256
84	0.1055	0.0838
85	0.0956	0.09
86	0.1411	0.1225
87	0.1193	0.091
88	0.1128	0.0988
89	0.1468	0.1148
90	0.1539	0.1279
91	0.1044	0.1018
92	0.111	0.0934
93	0.1203	0.1263
94	0.1336	0.1436
95	0.1341	0.1454
96	0.1114	0.1234
97	0.1708	0.1689
98	0.1813	0.1977
99	0.1757	0.2196
100	0.1208	0.1637
101	0.1341	0.1962
102	0.18	0.232
103	0.0989	0.1493
104	0.1045	0.1539
105	0.1962	0.2469
106	0.143	0.1798
107	0.143	0.1925
108	0.1523	0.1898
109	0.171	0.1824
110	0.1702	0.156
111	0.1694	0.1731
112	0.2472	0.2043
113	0.2129	0.17
114	0.2319	0.2002
115	0.2319	0.1588
116	0.2079	0.1391
117	0.1715	0.1352
118	0.2375	0.1669
119	0.1985	0.1316
120	0.1718	0.1015
121	0.2457	0.0986
122	0.2024	0.102
123	0.1827	0.1085
124	0.2308	0.0988
125	0.2226	0.1306
126	0.2909	0.2282
127	0.2474	0.2312
128	0.1372	0.1211
129	0.1656	0.1519
130	0.1761	0.1364
131	0.1246	0.0891
132	0.0996	0.0886
133	0.1984	0.2086
134	0.1174	0.1155
135	0.0993	0.0877
136	0.23	0.2269
137	0.2243	0.1168
138	0.1327	0.1293
139	0.1291	0.1167
140	0.1739	0.1574
141	0.1633	0.142
142	0.1328	0.1227
143	0.1708	0.1771
144	0.0958	0.0959
145	0.1017	0.0922
146	0.0915	0.1175
147	0.1063	0.0988
148	0.1477	0.1786
149	0.1211	0.1199
150	0.1101	0.0944
151	0.0904	0.1075
152	0.0751	0.1288
153	0.08	0.136
154	0.0841	0.1068
155	0.0853	0.1574
156	0.1041	0.1496
157	0.1231	0.1171
158	0.0749	0.122
159	0.0673	0.1115
160	0.0684	0.0894
161	0.0742	0.0814
162	0.0732	0.0787
163	0.0686	0.0883
164	0.1089	0.1331
165	0.0912	0.0898
166	0.1414	0.1216
167	0.1744	0.1361
168	0.1415	0.1438
169	0.2393	0.1978
170	0.1881	0.2202
171	0.2934	0.3348
172	0.2882	0.3055
173	0.2304	0.2202
174	0.2101	0.2323
175	0.2663	0.2496
176	0.1398	0.1459
177	0.1204	0.1265
178	0.1426	0.1471
179	0.1087	0.1314
180	0.1362	0.1534
181	0.0946	0.1068
182	0.0997	0.1396
183	0.1256	0.2001
184	0.1303	0.151
185	0.125	0.1649
186	0.1575	0.1886
187	0.1344	0.207
188	0.1227	0.152
189	0.1444	0.1606
190	0.1725	0.1436
191	0.168	0.1856
192	0.1404	0.1396
193	0.1408	0.1335
194	0.2197	0.1508
195	0.2328	0.1422
196	0.163	0.1388
197	0.1585	0.1185
198	0.1955	0.1252
199	0.2546	0.135
200	0.2542	0.1572
201	0.2465	0.1624
202	0.2063	0.1315
203	0.2856	0.1733
204	0.1874	0.1439
205	0.1374	0.106
206	0.1533	0.138
207	0.1814	0.1553
208	0.1418	0.1104
209	0.1553	0.157
210	0.1946	0.1936
211	0.199	0.1786
212	0.2274	0.1952
213	0.1499	0.1169
214	0.123	0.0931
215	0.1112	0.0991
216	0.1537	0.1323
217	0.1348	0.1135
218	0.27	0.2331
219	0.1781	0.1787
220	0.1089	0.1137
221	0.1019	0.1062
222	0.1348	0.1382
223	0.1232	0.1547
224	0.1133	0.1244
225	0.155	0.1329
226	0.1521	0.1659
227	0.1015	0.1226
228	0.0926	0.1138
229	0.1456	0.145
230	0.2321	0.2547
231	0.1213	0.1498
232	0.128	0.1388
233	0.195	0.1639
234	0.1745	0.197
235	0.1399	0.178
236	0.3286	0.4957
237	0.246	0.5208
238	0.2634	0.2725
239	0.1383	0.1189
240	0.0715	0.0783
241	0.0997	0.1205
242	0.0736	0.1054
243	0.165	0.12
244	0.0931	0.1082
245	0.0863	0.1263
246	0.0922	0.1262
247	0.1236	0.154
248	0.1109	0.1902
249	0.1504	0.2111
250	0.2187	0.2696
251	0.3344	0.4109
252	0.3181	0.4047
253	0.2736	0.351
254	0.1175	0.1477
255	0.1022	0.1414
256	0.1209	0.1141
257	0.133	0.1346
258	0.1354	0.1488
259	0.1122	0.1132
260	0.1015	0.1284
261	0.0986	0.1084
262	0.1008	0.0991
263	0.0993	0.1206
264	0.0874	0.1129
265	0.1081	0.1042
266	0.1449	0.12
267	0.1557	0.1591
268	0.1082	0.1086
269	0.1446	0.1907
270	0.1233	0.1422
271	0.1347	0.1246
272	0.1422	0.1605
273	0.208	0.1666
274	0.1872	0.1302
275	0.162	0.1583
276	0.1546	0.1132
277	0.0949	0.0973
278	0.092	0.0871
279	0.1067	0.0794
280	0.0827	0.0689
281	0.1079	0.1102
282	0.0893	0.0659
283	0.0938	0.1004
284	0.0743	0.0762
285	0.0991	0.0848
286	0.0796	0.0681
287	0.0785	0.075
288	0.0917	0.0867
289	0.1306	0.1342
290	0.1174	0.0916
291	0.1291	0.1066
292	0.1044	0.0926
293	0.0903	0.0616
294	0.1522	0.147
295	0.1255	0.1175
296	0.0936	0.0779
297	0.0739	0.0862
298	0.1095	0.1109
299	0.0916	0.0875
300	0.0754	0.0758
301	0.1251	0.1272
302	0.0961	0.0984
303	0.1217	0.1141
304	0.1123	0.1002
305	0.139	0.147
306	0.1952	0.2077
307	0.1727	0.158
308	0.1056	0.1044
309	0.0988	0.1072
310	0.0799	0.086
311	0.1107	0.1053
312	0.1655	0.128
313	0.1517	0.1715
314	0.0993	0.0919
315	0.1199	0.0931
316	0.1336	0.1208
317	0.1635	0.1603
318	0.0821	0.0815
319	0.1429	0.1093
320	0.0753	0.0708
321	0.0758	0.073
322	0.0922	0.0883
323	0.0877	0.0863
324	0.0707	0.0653
325	0.0857	0.0676
326	0.0843	0.0848
327	0.0544	0.0609
328	0.06	0.0865
329	0.0668	0.0755
330	0.0563	0.0602
331	0.0694	0.0732
332	0.0809	0.0991
333	0.0677	0.0837
334	0.0957	0.1203
335	0.1172	0.1257
336	0.1213	0.1333
337	0.0759	0.0683
338	0.1209	0.0999
339	0.0753	0.1275
340	0.1112	0.1316
341	0.1022	0.0999
342	0.1013	0.1042
343	0.1557	0.1752
344	0.1745	0.1837
345	0.1558	0.1676
346	0.139	0.1593
347	0.1767	0.1995
348	0.1867	0.2071
349	0.2666	0.3105
350	0.192	0.2183
351	0.1611	0.1744
352	0.1821	0.1784
353	0.136	0.1304
354	0.0973	0.1083
355	0.1551	0.1814
356	0.0827	0.0914
357	0.0793	0.086
358	0.0748	0.1041
359	0.1062	0.1056
360	0.0875	0.085
361	0.0866	0.0778
362	0.0628	0.0653
363	0.0714	0.0857
364	0.0967	0.0859
365	0.0738	0.0708
366	0.0752	0.0716
367	0.0679	0.0865
368	0.0897	0.0869
369	0.1024	0.092
370	0.0979	0.1107
371	0.2206	0.1986
372	0.1428	0.1949
373	0.0751	0.0819
374	0.1331	0.1415
375	0.1441	0.1447
376	0.0839	0.0918
377	0.1327	0.1235
378	0.1711	0.1474
379	0.0751	0.075
380	0.1233	0.1284
381	0.0755	0.0759
382	0.1594	0.158
383	0.0898	0.091
384	0.0763	0.0768
385	0.128	0.1042
386	0.2481	0.2307
387	0.302	0.3072
388	0.144	0.1567
389	0.1613	0.1534
390	0.1755	0.1819
391	0.1609	0.1647
392	0.0942	0.1017
393	0.1033	0.1093
394	0.0991	0.1015
395	0.1411	0.1452
396	0.0937	0.1149
397	0.0666	0.0726
398	0.0884	0.1083
399	0.074	0.0756
400	0.1351	0.117
401	0.1423	0.1009
402	0.1804	0.1386
403	0.1304	0.1367
404	0.1392	0.1576
405	0.1202	0.2086
406	0.1887	0.1466
407	0.1391	0.1273
408	0.1673	0.1835
409	0.1029	0.1182
410	0.1276	0.1225
411	0.216	0.2112
412	0.1047	0.1033
413	0.0863	0.0794
414	0.1087	0.0867
415	0.1286	0.1017
416	0.1079	0.1012
417	0.1129	0.0937
418	0.0713	0.0634
419	0.0821	0.0785
420	0.0701	0.0678
421	0.0991	0.0997
422	0.0653	0.0674
423	0.1215	0.1313
424	0.079	0.0801
425	0.0863	0.0706
426	0.0923	0.0936
427	0.1164	0.0861
428	0.0834	0.0795
429	0.0885	0.0865
430	0.0733	0.0692
431	0.1313	0.1242
432	0.086	0.0899
433	0.0956	0.1048
434	0.2061	0.2206
435	0.1311	0.1616
436	0.0892	0.1009
437	0.166	0.19
438	0.1254	0.1368
439	0.1233	0.1326
440	0.135	0.1407
441	0.1822	0.2096
442	0.1485	0.1538
443	0.165	0.1621
444	0.2882	0.3231
445	0.1438	0.1777
446	0.1278	0.1562
447	0.1665	0.1793
448	0.1244	0.1538
449	0.1886	0.1678
450	0.1223	0.112
451	0.1828	0.1989
452	0.155	0.2001
453	0.1165	0.137
454	0.0955	0.0918
455	0.0836	0.0938
456	0.0737	0.0767
457	0.1431	0.1395
458	0.0873	0.0842
459	0.1229	0.1184
460	0.1189	0.1172
461	0.1091	0.1143
462	0.2978	0.3081

## Sheet: AKR1C3 (RG)
Time	Radius of gyration	Time	Radius of gyration
(ps)	(nm)	(ps)	(nm)
AKR1C3	AKR1C3	AKR1C3-Rutin	AKR1C3-Rutin
0	2.96413	0	2.96422
20	3.0189	20	2.98847
40	3.02204	40	2.98931
60	3.03708	60	2.97617
80	3.03847	80	2.9818
100	3.03585	100	2.98636
120	3.02253	120	2.99339
140	3.03127	140	2.99407
160	3.04385	160	2.99287
180	3.03096	180	2.99087
200	3.01895	200	2.99413
220	3.05214	220	3.01882
240	3.02777	240	3.01428
260	3.04512	260	3.02346
280	3.03869	280	3.01491
300	3.04583	300	3.00141
320	3.0425	320	2.98931
340	3.0232	340	2.98363
360	3.02688	360	2.99116
380	3.01549	380	2.99954
400	3.02596	400	3.00225
420	3.01287	420	3.00354
440	3.01956	440	3.00535
460	3.01802	460	2.99724
480	3.02779	480	3.01928
500	3.02762	500	3.01802
520	3.0058	520	3.01414
540	3.0168	540	3.00586
560	3.00629	560	3.00446
580	3.02857	580	2.99435
600	3.01612	600	2.99599
620	3.03109	620	2.98096
640	3.04151	640	2.98938
660	3.03683	660	3.00245
680	3.03634	680	2.99729
700	3.04225	700	2.99072
720	3.03554	720	3.00922
740	3.05439	740	3.00439
760	3.04659	760	3.00924
780	3.06595	780	3.01267
800	3.04222	800	3.0244
820	3.04131	820	3.03289
840	3.05935	840	3.03209
860	3.04945	860	3.03427
880	3.03674	880	3.03862
900	3.05529	900	3.03805
920	3.06515	920	3.04048
940	3.06591	940	3.04161
960	3.0551	960	3.02982
980	3.05229	980	3.04835
1000	3.04338	1000	3.04048
1020	3.06536	1020	3.03025
1040	3.07015	1040	3.03942
1060	3.06861	1060	3.02118
1080	3.06624	1080	3.0315
1100	3.07561	1100	3.03276
1120	3.05836	1120	3.04985
1140	3.05753	1140	3.05774
1160	3.04845	1160	3.03124
1180	3.0585	1180	3.04586
1200	3.05648	1200	3.03744
1220	3.05371	1220	3.02523
1240	3.06111	1240	3.04061
1260	3.06845	1260	3.03576
1280	3.08321	1280	3.02879
1300	3.06176	1300	3.02406
1320	3.06453	1320	3.03168
1340	3.08773	1340	3.0299
1360	3.09652	1360	3.04229
1380	3.08751	1380	3.02772
1400	3.06595	1400	3.02813
1420	3.06004	1420	3.03729
1440	3.04389	1440	3.03647
1460	3.04821	1460	3.04853
1480	3.06574	1480	3.05242
1500	3.08398	1500	3.0425
1520	3.10133	1520	3.02943
1540	3.09706	1540	3.01428
1560	3.09143	1560	2.99376
1580	3.10911	1580	3.0196
1600	3.12416	1600	3.01562
1620	3.10998	1620	3.02581
1640	3.11513	1640	3.01259
1660	3.13403	1660	3.02918
1680	3.14393	1680	3.00281
1700	3.13691	1700	3.00779
1720	3.10817	1720	3.00006
1740	3.11431	1740	3.01963
1760	3.15383	1760	3.0285
1780	3.13525	1780	3.0016
1800	3.13507	1800	3.02712
1820	3.15788	1820	3.02281
1840	3.1832	1840	3.01303
1860	3.17783	1860	3.01627
1880	3.17943	1880	3.01449
1900	3.18413	1900	3.02925
1920	3.2089	1920	3.0266
1940	3.23218	1940	3.03053
1960	3.2271	1960	3.03036
1980	3.23334	1980	3.0464
2000	3.22651	2000	3.02556
2020	3.24426	2020	3.04612
2040	3.23084	2040	3.04931
2060	3.2275	2060	3.03753
2080	3.24454	2080	3.0307
2100	3.27306	2100	3.01887
2120	3.27021	2120	3.01042
2140	3.26757	2140	2.99645
2160	3.30346	2160	3.00458
2180	3.27525	2180	3.01814
2200	3.30901	2200	3.02361
2220	3.28887	2220	3.03971
2240	3.32768	2240	3.02652
2260	3.33147	2260	3.03613
2280	3.33267	2280	3.03592
2300	3.37038	2300	3.05278
2320	3.31356	2320	3.05194
2340	3.31643	2340	3.04849
2360	3.32336	2360	3.04783
2380	3.33913	2380	3.02325
2400	3.32998	2400	3.03452
2420	3.37646	2420	3.02624
2440	3.39616	2440	3.03297
2460	3.40226	2460	3.0327
2480	3.38049	2480	3.02869
2500	3.39738	2500	3.04566
2520	3.42035	2520	3.02799
2540	3.42609	2540	3.01975
2560	3.4218	2560	3.0119
2580	3.41451	2580	3.03047
2600	3.39454	2600	3.01563
2620	3.36752	2620	3.01811
2640	3.31948	2640	3.02945
2660	3.33528	2660	3.01758
2680	3.35742	2680	3.01641
2700	3.36935	2700	3.01343
2720	3.37722	2720	3.01905
2740	3.36886	2740	3.04514
2760	3.3386	2760	3.0258
2780	3.3702	2780	3.04088
2800	3.35304	2800	3.02829
2820	3.37732	2820	3.03631
2840	3.3954	2840	3.05125
2860	3.39346	2860	3.03782
2880	3.38117	2880	3.0374
2900	3.38535	2900	3.07181
2920	3.3892	2920	3.03619
2940	3.40011	2940	3.03818
2960	3.42334	2960	3.04053
2980	3.41858	2980	3.04262
3000	3.41434	3000	3.03844
3020	3.33524	3020	3.0285
3040	3.36367	3040	3.02498
3060	3.35106	3060	3.03214
3080	3.34334	3080	3.01945
3100	3.36003	3100	3.05235
3120	3.34261	3120	3.05608
3140	3.35721	3140	3.04495
3160	3.36115	3160	3.0501
3180	3.38336	3180	3.03209
3200	3.37949	3200	3.04884
3220	3.37477	3220	3.04705
3240	3.37847	3240	3.0492
3260	3.35779	3260	3.04609
3280	3.37747	3280	3.04252
3300	3.39239	3300	3.07131
3320	3.36288	3320	3.04914
3340	3.3837	3340	3.02978
3360	3.39641	3360	3.04531
3380	3.36535	3380	3.02827
3400	3.3778	3400	3.03244
3420	3.38027	3420	3.04118
3440	3.42034	3440	3.02391
3460	3.39821	3460	3.03399
3480	3.40186	3480	3.04665
3500	3.40921	3500	3.07589
3520	3.42495	3520	3.04494
3540	3.45634	3540	3.05345
3560	3.46916	3560	3.04596
3580	3.45622	3580	3.06873
3600	3.45573	3600	3.06228
3620	3.46488	3620	3.05789
3640	3.45957	3640	3.05463
3660	3.49193	3660	3.06075
3680	3.49772	3680	3.04902
3700	3.48195	3700	3.04908
3720	3.49499	3720	3.05855
3740	3.48368	3740	3.05178
3760	3.49624	3760	3.04676
3780	3.53644	3780	3.03589
3800	3.54214	3800	3.02172
3820	3.53239	3820	3.00977
3840	3.51728	3840	3.01794
3860	3.5511	3860	3.03265
3880	3.532	3880	3.05696
3900	3.49846	3900	3.05007
3920	3.50237	3920	3.03303
3940	3.50635	3940	3.02132
3960	3.50396	3960	3.03869
3980	3.47167	3980	3.05896
4000	3.45389	4000	3.04782
4020	3.43041	4020	3.0461
4040	3.43801	4040	3.06
4060	3.45698	4060	3.0388
4080	3.4485	4080	3.04002
4100	3.44109	4100	3.02278
4120	3.40431	4120	3.01426
4140	3.44479	4140	3.01768
4160	3.46694	4160	3.02412
4180	3.43881	4180	3.03539
4200	3.45775	4200	3.04488
4220	3.45938	4220	3.04736
4240	3.44688	4240	3.06294
4260	3.43044	4260	3.04387
4280	3.42156	4280	3.06517
4300	3.43056	4300	3.05159
4320	3.42589	4320	3.02254
4340	3.44153	4340	3.04667
4360	3.44592	4360	3.0478
4380	3.46866	4380	3.03548
4400	3.45026	4400	3.04094
4420	3.41793	4420	3.0378
4440	3.42203	4440	3.02446
4460	3.39541	4460	3.03374
4480	3.42295	4480	3.02851
4500	3.3644	4500	3.02663
4520	3.36668	4520	3.03213
4540	3.38572	4540	3.01108
4560	3.35403	4560	3.03303
4580	3.37427	4580	3.02965
4600	3.3893	4600	3.03992
4620	3.37877	4620	3.03992
4640	3.3522	4640	3.0472
4660	3.32635	4660	3.06433
4680	3.33578	4680	3.04162
4700	3.32526	4700	3.04996
4720	3.3189	4720	3.03873
4740	3.32979	4740	3.06587
4760	3.36028	4760	3.04446
4780	3.36409	4780	3.01624
4800	3.36688	4800	3.05208
4820	3.33676	4820	3.0622
4840	3.35871	4840	3.05581
4860	3.36986	4860	3.06248
4880	3.3626	4880	3.07226
4900	3.37363	4900	3.06717
4920	3.3755	4920	3.0552
4940	3.36033	4940	3.04216
4960	3.32685	4960	3.04148
4980	3.34523	4980	3.03797
5000	3.34141	5000	3.04653
5020	3.37183	5020	3.05367
5040	3.37151	5040	3.03952
5060	3.34855	5060	3.06087
5080	3.33139	5080	3.05109
5100	3.35624	5100	3.01554
5120	3.34372	5120	3.02973
5140	3.36282	5140	3.03425
5160	3.38061	5160	3.0313
5180	3.40287	5180	3.04901
5200	3.39806	5200	3.04383
5220	3.40687	5220	3.03134
5240	3.40462	5240	3.01869
5260	3.36143	5260	3.03607
5280	3.38965	5280	3.03333
5300	3.37277	5300	3.02989
5320	3.35979	5320	3.00819
5340	3.4207	5340	3.01958
5360	3.43934	5360	3.02084
5380	3.42431	5380	3.02694
5400	3.43244	5400	3.0299
5420	3.43045	5420	3.02611
5440	3.4783	5440	3.02965
5460	3.46519	5460	3.03882
5480	3.48603	5480	3.03795
5500	3.44566	5500	3.03192
5520	3.47871	5520	3.06307
5540	3.51012	5540	3.06494
5560	3.47896	5560	3.05093
5580	3.48157	5580	3.04134
5600	3.46629	5600	3.05055
5620	3.45989	5620	3.04917
5640	3.45145	5640	3.0406
5660	3.43232	5660	3.04968
5680	3.45974	5680	3.05947
5700	3.47381	5700	3.05651
5720	3.47317	5720	3.04145
5740	3.5028	5740	3.02427
5760	3.5221	5760	3.03212
5780	3.54286	5780	3.04277
5800	3.56532	5800	3.03544
5820	3.57442	5820	3.04207
5840	3.56079	5840	3.03774
5860	3.55503	5860	3.03881
5880	3.52934	5880	3.01132
5900	3.53176	5900	3.02276
5920	3.53943	5920	3.03671
5940	3.56625	5940	3.02892
5960	3.52986	5960	3.04475
5980	3.53665	5980	3.03064
6000	3.59678	6000	3.03012
6020	3.59816	6020	3.03536
6040	3.60856	6040	3.0481
6060	3.63619	6060	3.05254
6080	3.6434	6080	3.05125
6100	3.63443	6100	3.06569
6120	3.67402	6120	3.05475
6140	3.66456	6140	3.06757
6160	3.62814	6160	3.05567
6180	3.65792	6180	3.05958
6200	3.67737	6200	3.06633
6220	3.69325	6220	3.06303
6240	3.68055	6240	3.05985
6260	3.68325	6260	3.06796
6280	3.67095	6280	3.06546
6300	3.64001	6300	3.07515
6320	3.66454	6320	3.05062
6340	3.68965	6340	3.06622
6360	3.66888	6360	3.06607
6380	3.62574	6380	3.05885
6400	3.62547	6400	3.05438
6420	3.65354	6420	3.07528
6440	3.68257	6440	3.06923
6460	3.68493	6460	3.07793
6480	3.69833	6480	3.08813
6500	3.69195	6500	3.09728
6520	3.65656	6520	3.06933
6540	3.64479	6540	3.08247
6560	3.672	6560	3.06069
6580	3.63445	6580	3.06254
6600	3.67409	6600	3.05697
6620	3.64964	6620	3.06189
6640	3.65397	6640	3.04656
6660	3.6643	6660	3.07074
6680	3.65631	6680	3.0768
6700	3.64525	6700	3.09359
6720	3.65453	6720	3.07418
6740	3.65527	6740	3.06906
6760	3.64569	6760	3.06525
6780	3.66943	6780	3.06334
6800	3.66907	6800	3.06178
6820	3.67826	6820	3.05408
6840	3.68387	6840	3.05525
6860	3.68108	6860	3.0465
6880	3.71621	6880	3.06832
6900	3.73898	6900	3.07239
6920	3.76003	6920	3.07296
6940	3.76007	6940	3.07361
6960	3.72426	6960	3.05704
6980	3.71968	6980	3.0655
7000	3.72883	7000	3.082
7020	3.6953	7020	3.08244
7040	3.73015	7040	3.08665
7060	3.73634	7060	3.07594
7080	3.72625	7080	3.07299
7100	3.69464	7100	3.07811
7120	3.69701	7120	3.0776
7140	3.65036	7140	3.07696
7160	3.64816	7160	3.06919
7180	3.69718	7180	3.092
7200	3.70692	7200	3.09389
7220	3.76692	7220	3.08668
7240	3.78196	7240	3.07465
7260	3.80495	7260	3.08591
7280	3.7955	7280	3.10475
7300	3.79706	7300	3.08366
7320	3.82037	7320	3.08388
7340	3.85774	7340	3.07363
7360	3.85382	7360	3.07809
7380	3.8298	7380	3.06733
7400	3.84713	7400	3.0781
7420	3.82867	7420	3.08882
7440	3.88187	7440	3.08817
7460	3.86645	7460	3.07807
7480	3.87405	7480	3.07428
7500	3.83851	7500	3.08559
7520	3.84022	7520	3.0558
7540	3.85287	7540	3.06272
7560	3.81207	7560	3.0691
7580	3.86877	7580	3.0728
7600	3.85053	7600	3.05908
7620	3.8367	7620	3.0699
7640	3.86337	7640	3.0546
7660	3.83549	7660	3.06283
7680	3.874	7680	3.05883
7700	3.88166	7700	3.06487
7720	3.89742	7720	3.05387
7740	3.92111	7740	3.05096
7760	3.90831	7760	3.06316
7780	3.94421	7780	3.05004
7800	3.95648	7800	3.06349
7820	3.95493	7820	3.04398
7840	3.97462	7840	3.07945
7860	3.99446	7860	3.06135
7880	4.02636	7880	3.06189
7900	3.99976	7900	3.04503
7920	4.04344	7920	3.03388
7940	4.0849	7940	3.04719
7960	4.11064	7960	3.06385
7980	4.07465	7980	3.06866
8000	4.11192	8000	3.05874
8020	4.12164	8020	3.05785
8040	4.1458	8040	3.0561
8060	4.1298	8060	3.07355
8080	4.16316	8080	3.07325
8100	4.15572	8100	3.05174
8120	4.14636	8120	3.05422
8140	4.17131	8140	3.05794
8160	4.13621	8160	3.05603
8180	4.10317	8180	3.05258
8200	4.13847	8200	3.06241
8220	4.17293	8220	3.05225
8240	4.17009	8240	3.05585
8260	4.22964	8260	3.04133
8280	4.24264	8280	3.05219
8300	4.22161	8300	3.06374
8320	4.22803	8320	3.04774
8340	4.23044	8340	3.05145
8360	4.22707	8360	3.05875
8380	4.21465	8380	3.06694
8400	4.21297	8400	3.07407
8420	4.1851	8420	3.09747
8440	4.21351	8440	3.08385
8460	4.21359	8460	3.08716
8480	4.21291	8480	3.07593
8500	4.19159	8500	3.08074
8520	4.18188	8520	3.07824
8540	4.19421	8540	3.07043
8560	4.16051	8560	3.07938
8580	4.14872	8580	3.08438
8600	4.16334	8600	3.08724
8620	4.11685	8620	3.07302
8640	4.15714	8640	3.07871
8660	4.23233	8660	3.08981
8680	4.21258	8680	3.1178
8700	4.20527	8700	3.1033
8720	4.17491	8720	3.12694
8740	4.20523	8740	3.12483
8760	4.19742	8760	3.10279
8780	4.19823	8780	3.12017
8800	4.19693	8800	3.11756
8820	4.16349	8820	3.10203
8840	4.15262	8840	3.10478
8860	4.15713	8860	3.10077
8880	4.1598	8880	3.11009
8900	4.19072	8900	3.09168
8920	4.18304	8920	3.1032
8940	4.1424	8940	3.0852
8960	4.13141	8960	3.07787
8980	4.12986	8980	3.0537
9000	4.13162	9000	3.04703
9020	4.10743	9020	3.06019
9040	4.11823	9040	3.08219
9060	4.14776	9060	3.08218
9080	4.17584	9080	3.0727
9100	4.19956	9100	3.07823
9120	4.16798	9120	3.07299
9140	4.18851	9140	3.08449
9160	4.14664	9160	3.06945
9180	4.19797	9180	3.06858
9200	4.17936	9200	3.07528
9220	4.24445	9220	3.07688
9240	4.27155	9240	3.05951
9260	4.24651	9260	3.07333
9280	4.18711	9280	3.06202
9300	4.174	9300	3.06799
9320	4.18654	9320	3.0851
9340	4.1813	9340	3.05585
9360	4.16968	9360	3.06553
9380	4.1969	9380	3.06842
9400	4.21645	9400	3.06712
9420	4.18318	9420	3.06766
9440	4.25852	9440	3.05822
9460	4.28564	9460	3.07652
9480	4.27722	9480	3.07044
9500	4.32193	9500	3.08236
9520	4.3214	9520	3.07209
9540	4.32038	9540	3.0804
9560	4.33033	9560	3.09345
9580	4.36043	9580	3.10109
9600	4.35635	9600	3.10502
9620	4.33807	9620	3.09405
9640	4.38275	9640	3.09357
9660	4.41124	9660	3.11246
9680	4.33068	9680	3.11319
9700	4.33466	9700	3.10612
9720	4.28883	9720	3.10948
9740	4.28293	9740	3.10376
9760	4.30061	9760	3.10049
9780	4.34199	9780	3.10893
9800	4.3639	9800	3.10827
9820	4.36859	9820	3.09673
9840	4.37864	9840	3.10718
9860	4.35199	9860	3.08852
9880	4.34556	9880	3.07779
9900	4.35611	9900	3.07269
9920	4.37012	9920	3.0972
9940	4.40781	9940	3.07336
9960	4.3717	9960	3.10396
9980	4.38697	9980	3.10359
10000	4.37584	10000	3.09707
10020	4.34618	10020	3.09677
10040	4.30141	10040	3.09568
10060	4.29534	10060	3.08932
10080	4.28293	10080	3.0835
10100	4.28679	10100	3.07873
10120	4.24819	10120	3.07629
10140	4.26863	10140	3.06486
10160	4.29054	10160	3.09199
10180	4.32329	10180	3.09228
10200	4.34404	10200	3.09238
10220	4.35719	10220	3.0881
10240	4.30127	10240	3.08065
10260	4.26346	10260	3.07873
10280	4.22301	10280	3.08973
10300	4.22613	10300	3.08913
10320	4.21359	10320	3.08521
10340	4.22578	10340	3.09528
10360	4.25217	10360	3.07311
10380	4.30782	10380	3.07197
10400	4.2914	10400	3.08434
10420	4.28279	10420	3.09395
10440	4.24764	10440	3.08847
10460	4.22438	10460	3.08188
10480	4.21913	10480	3.08587
10500	4.1667	10500	3.09678
10520	4.16449	10520	3.09726
10540	4.17509	10540	3.09174
10560	4.18415	10560	3.07655
10580	4.15654	10580	3.07187
10600	4.15876	10600	3.10212
10620	4.16057	10620	3.07773
10640	4.18809	10640	3.06931
10660	4.15342	10660	3.07912
10680	4.20733	10680	3.05486
10700	4.23023	10700	3.07003
10720	4.23836	10720	3.06648
10740	4.23791	10740	3.06323
10760	4.25786	10760	3.06602
10780	4.25448	10780	3.08642
10800	4.20963	10800	3.09817
10820	4.20564	10820	3.08021
10840	4.22916	10840	3.07965
10860	4.20895	10860	3.05599
10880	4.18073	10880	3.05184
10900	4.18258	10900	3.06411
10920	4.16703	10920	3.05017
10940	4.18446	10940	3.05905
10960	4.14527	10960	3.05823
10980	4.11656	10980	3.06264
11000	4.12258	11000	3.06569
11020	4.13684	11020	3.05849
11040	4.1153	11040	3.07912
11060	4.09767	11060	3.05928
11080	4.13891	11080	3.06871
11100	4.13796	11100	3.08193
11120	4.15167	11120	3.07416
11140	4.14987	11140	3.08987
11160	4.11	11160	3.07389
11180	4.10389	11180	3.09322
11200	4.07102	11200	3.08891
11220	4.13471	11220	3.08965
11240	4.14493	11240	3.09109
11260	4.09721	11260	3.09831
11280	4.11629	11280	3.08842
11300	4.14975	11300	3.1385
11320	4.18179	11320	3.09741
11340	4.15722	11340	3.1148
11360	4.1658	11360	3.10269
11380	4.19673	11380	3.08678
11400	4.1708	11400	3.10142
11420	4.16494	11420	3.09197
11440	4.16822	11440	3.0803
11460	4.15371	11460	3.09445
11480	4.12814	11480	3.12013
11500	4.15747	11500	3.11878
11520	4.1899	11520	3.10195
11540	4.21554	11540	3.09763
11560	4.27622	11560	3.09083
11580	4.30367	11580	3.08121
11600	4.32669	11600	3.06844
11620	4.38583	11620	3.07727
11640	4.34819	11640	3.08114
11660	4.36913	11660	3.10249
11680	4.34942	11680	3.08943
11700	4.39446	11700	3.10909
11720	4.38864	11720	3.0803
11740	4.39094	11740	3.0906
11760	4.39316	11760	3.09029
11780	4.41206	11780	3.08703
11800	4.4318	11800	3.08454
11820	4.43122	11820	3.08806
11840	4.41331	11840	3.08549
11860	4.39058	11860	3.08702
11880	4.40893	11880	3.09608
11900	4.44836	11900	3.07825
11920	4.43977	11920	3.08528
11940	4.4136	11940	3.092
11960	4.4094	11960	3.08618
11980	4.41404	11980	3.07949
12000	4.40359	12000	3.07052
12020	4.38759	12020	3.0513
12040	4.3785	12040	3.03598
12060	4.36627	12060	3.02749
12080	4.35945	12080	3.05087
12100	4.36275	12100	3.04026
12120	4.36537	12120	3.05455
12140	4.35072	12140	3.04054
12160	4.39208	12160	3.02055
12180	4.3891	12180	3.04898
12200	4.36153	12200	3.0407
12220	4.40689	12220	3.02806
12240	4.47469	12240	3.04197
12260	4.48713	12260	3.0371
12280	4.48142	12280	3.03523
12300	4.48593	12300	3.04473
12320	4.48485	12320	3.04618
12340	4.46918	12340	3.05085
12360	4.47673	12360	3.05062
12380	4.48099	12380	3.07574
12400	4.4621	12400	3.07699
12420	4.42742	12420	3.06406
12440	4.41289	12440	3.04685
12460	4.42088	12460	3.07469
12480	4.4163	12480	3.06533
12500	4.40731	12500	3.0392
12520	4.40185	12520	3.04385
12540	4.41513	12540	3.04315
12560	4.44436	12560	3.03998
12580	4.39415	12580	3.06507
12600	4.40083	12600	3.05057
12620	4.4493	12620	3.03502
12640	4.45637	12640	3.02789
12660	4.44093	12660	3.06082
12680	4.43209	12680	3.05017
12700	4.37257	12700	3.04952
12720	4.36558	12720	3.0479
12740	4.38976	12740	3.05952
12760	4.37068	12760	3.07914
12780	4.35175	12780	3.06743
12800	4.37825	12800	3.05795
12820	4.35324	12820	3.07139
12840	4.38452	12840	3.06643
12860	4.42332	12860	3.0818
12880	4.48084	12880	3.08806
12900	4.52282	12900	3.09163
12920	4.58482	12920	3.10285
12940	4.62259	12940	3.09815
12960	4.61387	12960	3.11217
12980	4.58751	12980	3.10181
13000	4.59557	13000	3.10956
13020	4.60336	13020	3.08604
13040	4.5613	13040	3.09847
13060	4.53186	13060	3.09937
13080	4.47117	13080	3.11276
13100	4.45305	13100	3.12551
13120	4.45066	13120	3.11047
13140	4.41888	13140	3.09063
13160	4.44495	13160	3.09409
13180	4.47944	13180	3.08767
13200	4.48756	13200	3.05753
13220	4.47963	13220	3.08097
13240	4.48334	13240	3.08399
13260	4.50681	13260	3.07158
13280	4.49658	13280	3.06694
13300	4.44665	13300	3.0636
13320	4.38678	13320	3.05116
13340	4.35718	13340	3.05273
13360	4.33885	13360	3.065
13380	4.35889	13380	3.0598
13400	4.38346	13400	3.05816
13420	4.31844	13420	3.06108
13440	4.3282	13440	3.07039
13460	4.27462	13460	3.08678
13480	4.30704	13480	3.09166
13500	4.34291	13500	3.10661
13520	4.36969	13520	3.09323
13540	4.42705	13540	3.08274
13560	4.41527	13560	3.06156
13580	4.37161	13580	3.0753
13600	4.34034	13600	3.05943
13620	4.39136	13620	3.04785
13640	4.33746	13640	3.06563
13660	4.32756	13660	3.02696
13680	4.30837	13680	3.05366
13700	4.36985	13700	3.05794
13720	4.41772	13720	3.05181
13740	4.45266	13740	3.03821
13760	4.47464	13760	3.03614
13780	4.46835	13780	3.03231
13800	4.45075	13800	3.03014
13820	4.44751	13820	3.03885
13840	4.45791	13840	3.01215
13860	4.46694	13860	3.02772
13880	4.46155	13880	3.03346
13900	4.46933	13900	3.01061
13920	4.41043	13920	3.02514
13940	4.37323	13940	3.01685
13960	4.38702	13960	3.0304
13980	4.41305	13980	3.03055
14000	4.46287	14000	3.02005
14020	4.49966	14020	3.02635
14040	4.5128	14040	3.00928
14060	4.52338	14060	3.01388
14080	4.51403	14080	3.01999
14100	4.49522	14100	3.03444
14120	4.50197	14120	3.01562
14140	4.48599	14140	3.02897
14160	4.5288	14160	3.03986
14180	4.48556	14180	3.05433
14200	4.5732	14200	3.05014
14220	4.57248	14220	3.06768
14240	4.55217	14240	3.06695
14260	4.55151	14260	3.05686
14280	4.52714	14280	3.07349
14300	4.51269	14300	3.09305
14320	4.51665	14320	3.07232
14340	4.54999	14340	3.06705
14360	4.56037	14360	3.03821
14380	4.55141	14380	3.04895
14400	4.57956	14400	3.03562
14420	4.54236	14420	3.05488
14440	4.46775	14440	3.05331
14460	4.43555	14460	3.0552
14480	4.40417	14480	3.07307
14500	4.39833	14500	3.06501
14520	4.40791	14520	3.06888
14540	4.42089	14540	3.07442
14560	4.40615	14560	3.0563
14580	4.39385	14580	3.08885
14600	4.39097	14600	3.07909
14620	4.41035	14620	3.06995
14640	4.45222	14640	3.0758
14660	4.47212	14660	3.05383
14680	4.47566	14680	3.06234
14700	4.46073	14700	3.05624
14720	4.42521	14720	3.07691
14740	4.3898	14740	3.05126
14760	4.46037	14760	3.05069
14780	4.46283	14780	3.04176
14800	4.46384	14800	3.0482
14820	4.48233	14820	3.02845
14840	4.46219	14840	3.01836
14860	4.45192	14860	3.02807
14880	4.47935	14880	3.04708
14900	4.49631	14900	3.02812
14920	4.50839	14920	3.03357
14940	4.492	14940	3.05464
14960	4.47931	14960	3.0463
14980	4.48812	14980	3.07717
15000	4.5174	15000	3.05348
15020	4.51547	15020	3.10073
15040	4.52814	15040	3.06295
15060	4.61337	15060	3.05591
15080	4.59912	15080	3.04996
15100	4.63183	15100	3.05826
15120	4.66297	15120	3.06412
15140	4.6768	15140	3.06091
15160	4.71872	15160	3.04627
15180	4.73185	15180	3.03721
15200	4.74283	15200	3.03118
15220	4.70603	15220	3.03521
15240	4.68823	15240	3.06696
15260	4.69236	15260	3.05497
15280	4.65993	15280	3.05371
15300	4.63968	15300	3.05195
15320	4.65173	15320	3.06422
15340	4.66663	15340	3.06733
15360	4.61392	15360	3.06985
15380	4.58536	15380	3.06494
15400	4.56414	15400	3.05143
15420	4.6037	15420	3.04531
15440	4.6556	15440	3.04339
15460	4.66416	15460	3.07422
15480	4.6899	15480	3.06844
15500	4.6951	15500	3.04739
15520	4.69435	15520	3.05744
15540	4.64204	15540	3.06737
15560	4.62221	15560	3.04479
15580	4.62954	15580	3.04025
15600	4.66899	15600	3.03426
15620	4.70197	15620	3.01707
15640	4.70461	15640	3.00576
15660	4.6892	15660	3.04612
15680	4.70461	15680	3.05642
15700	4.6859	15700	3.0365
15720	4.67575	15720	3.0444
15740	4.69089	15740	3.05359
15760	4.70895	15760	3.03587
15780	4.72407	15780	3.04823
15800	4.74087	15800	3.05124
15820	4.74866	15820	3.04285
15840	4.73088	15840	3.04863
15860	4.70833	15860	3.03799
15880	4.75211	15880	3.06288
15900	4.76758	15900	3.07482
15920	4.71738	15920	3.07654
15940	4.72558	15940	3.06144
15960	4.73055	15960	3.07034
15980	4.73525	15980	3.0825
16000	4.75244	16000	3.06549
16020	4.74915	16020	3.0644
16040	4.78017	16040	3.05273
16060	4.79171	16060	3.04709
16080	4.77824	16080	3.03085
16100	4.77544	16100	3.06082
16120	4.77705	16120	3.06005
16140	4.81039	16140	3.06189
16160	4.76535	16160	3.0749
16180	4.7587	16180	3.06723
16200	4.77139	16200	3.05958
16220	4.75998	16220	3.07233
16240	4.74818	16240	3.07068
16260	4.78297	16260	3.07512
16280	4.81305	16280	3.0557
16300	4.79338	16300	3.05566
16320	4.6985	16320	3.05819
16340	4.72685	16340	3.05411
16360	4.70134	16360	3.0669
16380	4.70152	16380	3.07124
16400	4.72736	16400	3.0602
16420	4.72324	16420	3.04914
16440	4.75579	16440	3.06355
16460	4.73271	16460	3.04035
16480	4.72454	16480	3.04016
16500	4.6988	16500	3.04638
16520	4.75002	16520	3.0515
16540	4.73485	16540	3.04155
16560	4.77755	16560	3.04463
16580	4.73839	16580	3.03186
16600	4.71174	16600	3.05562
16620	4.69842	16620	3.06195
16640	4.64701	16640	3.04829
16660	4.65193	16660	3.05333
16680	4.5955	16680	3.06276
16700	4.5518	16700	3.04848
16720	4.57491	16720	3.03357
16740	4.55754	16740	3.02347
16760	4.55414	16760	3.03498
16780	4.49188	16780	3.03462
16800	4.49923	16800	3.04938
16820	4.51843	16820	3.03731
16840	4.51002	16840	3.04551
16860	4.51026	16860	3.04046
16880	4.4979	16880	3.06798
16900	4.50305	16900	3.06625
16920	4.55444	16920	3.08316
16940	4.58275	16940	3.07115
16960	4.59567	16960	3.08732
16980	4.57942	16980	3.08571
17000	4.55141	17000	3.08839
17020	4.65989	17020	3.07245
17040	4.66772	17040	3.07539
17060	4.63389	17060	3.07932
17080	4.62232	17080	3.08856
17100	4.66883	17100	3.07859
17120	4.7269	17120	3.10502
17140	4.75673	17140	3.11388
17160	4.73516	17160	3.07737
17180	4.78401	17180	3.09084
17200	4.75114	17200	3.08412
17220	4.73224	17220	3.06813
17240	4.74299	17240	3.09169
17260	4.73465	17260	3.08066
17280	4.73184	17280	3.09998
17300	4.7481	17300	3.09226
17320	4.78918	17320	3.07091
17340	4.7868	17340	3.08136
17360	4.82152	17360	3.0858
17380	4.79838	17380	3.08474
17400	4.70866	17400	3.0717
17420	4.62144	17420	3.07941
17440	4.60334	17440	3.07215
17460	4.62102	17460	3.07513
17480	4.58557	17480	3.0702
17500	4.61116	17500	3.05562
17520	4.61831	17520	3.06596
17540	4.58482	17540	3.04237
17560	4.50239	17560	3.04467
17580	4.52687	17580	3.05337
17600	4.45738	17600	3.06269
17620	4.4533	17620	3.03047
17640	4.47306	17640	3.04335
17660	4.47205	17660	3.04537
17680	4.46003	17680	3.04067
17700	4.44681	17700	3.02337
17720	4.45141	17720	3.03597
17740	4.4333	17740	3.0302
17760	4.48695	17760	3.02832
17780	4.48884	17780	3.01146
17800	4.50403	17800	3.04664
17820	4.46365	17820	3.02574
17840	4.46171	17840	3.04291
17860	4.48464	17860	3.02075
17880	4.474	17880	3.04776
17900	4.46108	17900	3.03664
17920	4.43099	17920	3.04322
17940	4.46018	17940	3.05979
17960	4.47737	17960	3.05333
17980	4.51507	17980	3.04436
18000	4.49971	18000	3.04703
18020	4.53019	18020	3.04934
18040	4.5276	18040	3.02893
18060	4.5824	18060	3.04217
18080	4.57531	18080	3.03345
18100	4.57087	18100	3.05265
18120	4.59347	18120	3.04142
18140	4.57264	18140	3.03859
18160	4.60495	18160	3.03485
18180	4.65103	18180	3.04189
18200	4.64147	18200	3.04578
18220	4.65874	18220	3.05045
18240	4.66158	18240	3.04743
18260	4.73175	18260	3.05041
18280	4.76533	18280	3.0572
18300	4.74416	18300	3.07712
18320	4.79584	18320	3.05123
18340	4.80251	18340	3.0466
18360	4.86237	18360	3.04768
18380	4.83852	18380	3.04874
18400	4.83742	18400	3.05365
18420	4.80698	18420	3.03955
18440	4.80957	18440	3.05873
18460	4.81455	18460	3.04867
18480	4.8289	18480	3.05195
18500	4.857	18500	3.04604
18520	4.86137	18520	3.03881
18540	4.90281	18540	3.04084
18560	4.92763	18560	3.0297
18580	4.9076	18580	3.04282
18600	4.92249	18600	3.06009
18620	4.9713	18620	3.04975
18640	4.99807	18640	3.04097
18660	5.00607	18660	3.02814
18680	4.99875	18680	3.04296
18700	4.95889	18700	3.04106
18720	4.90133	18720	3.03332
18740	4.9178	18740	3.04437
18760	4.92284	18760	3.04588
18780	4.90285	18780	3.044
18800	4.92358	18800	3.03159
18820	4.94436	18820	3.03612
18840	4.89706	18840	3.05886
18860	4.87641	18860	3.047
18880	4.90275	18880	3.03282
18900	4.92928	18900	3.02937
18920	4.9809	18920	3.05835
18940	4.98898	18940	3.05022
18960	4.96633	18960	3.05895
18980	4.91986	18980	3.0488
19000	4.88962	19000	3.06395
19020	4.89033	19020	3.06526
19040	4.84422	19040	3.03866
19060	4.82462	19060	3.02565
19080	4.85971	19080	3.02241
19100	4.81481	19100	3.05162
19120	4.80267	19120	3.02353
19140	4.7802	19140	3.02311
19160	4.70703	19160	3.04736
19180	4.7091	19180	3.04755
19200	4.67021	19200	3.03983
19220	4.66543	19220	3.03496
19240	4.70623	19240	3.03789
19260	4.70643	19260	3.01976
19280	4.71813	19280	3.03552
19300	4.75486	19300	3.03801
19320	4.73804	19320	3.05401
19340	4.72447	19340	3.0487
19360	4.66542	19360	3.05353
19380	4.69635	19380	3.07722
19400	4.70895	19400	3.045
19420	4.65771	19420	3.0331
19440	4.65206	19440	3.05512
19460	4.65715	19460	3.04512
19480	4.70241	19480	3.02072
19500	4.68921	19500	3.02971
19520	4.64521	19520	3.02959
19540	4.63242	19540	3.03332
19560	4.62915	19560	3.04475
19580	4.69023	19580	3.05533
19600	4.66873	19600	3.03205
19620	4.71456	19620	3.03353
19640	4.68811	19640	3.03904
19660	4.69609	19660	3.03741
19680	4.68384	19680	3.05175
19700	4.70854	19700	3.04041
19720	4.72924	19720	3.05187
19740	4.7697	19740	3.05192
19760	4.77216	19760	3.05585
19780	4.78238	19780	3.04506
19800	4.79402	19800	3.04651
19820	4.8108	19820	3.03686
19840	4.80986	19840	3.03348
19860	4.77526	19860	3.04084
19880	4.85201	19880	3.06402
19900	4.89355	19900	3.06595
19920	4.91392	19920	3.07184
19940	4.9212	19940	3.05976
19960	4.88945	19960	3.08437
19980	4.88254	19980	3.07461
20000	4.86477	20000	3.04547
20020	4.87549	20020	3.07378
20040	4.91771	20040	3.0651
20060	4.93422	20060	3.05799
20080	4.92166	20080	3.06266
20100	4.88856	20100	3.08782
20120	4.88987	20120	3.06022
20140	4.91187	20140	3.05785
20160	4.88716	20160	3.08617
20180	4.92056	20180	3.05643
20200	4.91587	20200	3.07465
20220	4.91243	20220	3.06583
20240	4.93119	20240	3.06109
20260	4.92516	20260	3.0593
20280	4.91837	20280	3.04837
20300	4.91375	20300	3.04614
20320	4.88935	20320	3.05393
20340	4.8565	20340	3.0393
20360	4.81452	20360	3.05668
20380	4.81594	20380	3.04904
20400	4.78112	20400	3.0676
20420	4.80231	20420	3.04491
20440	4.83186	20440	3.0464
20460	4.8143	20460	3.05833
20480	4.77318	20480	3.04839
20500	4.80908	20500	3.04832
20520	4.78443	20520	3.04021
20540	4.74797	20540	3.05198
20560	4.79132	20560	3.05421
20580	4.81619	20580	3.02803
20600	4.74913	20600	3.0258
20620	4.72165	20620	3.04655
20640	4.70988	20640	3.04213
20660	4.69983	20660	3.05944
20680	4.69326	20680	3.06227
20700	4.69594	20700	3.06478
20720	4.75418	20720	3.06002
20740	4.788	20740	3.05513
20760	4.84269	20760	3.03537
20780	4.80153	20780	3.04922
20800	4.8555	20800	3.04464
20820	4.82566	20820	3.0337
20840	4.8263	20840	3.05701
20860	4.84159	20860	3.05233
20880	4.86752	20880	3.06055
20900	4.85998	20900	3.04706
20920	4.81867	20920	3.05606
20940	4.80843	20940	3.03958
20960	4.79114	20960	3.04106
20980	4.78043	20980	3.07333
21000	4.83571	21000	3.07722
21020	4.80548	21020	3.04875
21040	4.80881	21040	3.05863
21060	4.76881	21060	3.05636
21080	4.76967	21080	3.04818
21100	4.75463	21100	3.05386
21120	4.74989	21120	3.04883
21140	4.70954	21140	3.04506
21160	4.68831	21160	3.052
21180	4.70692	21180	3.05307
21200	4.68044	21200	3.04736
21220	4.66446	21220	3.05315
21240	4.69829	21240	3.06304
21260	4.66848	21260	3.05233
21280	4.6619	21280	3.03814
21300	4.65123	21300	3.05886
21320	4.70889	21320	3.04465
21340	4.72713	21340	3.03594
21360	4.74582	21360	3.03549
21380	4.70559	21380	3.03691
21400	4.70858	21400	3.03203
21420	4.72448	21420	3.04411
21440	4.69335	21440	3.03858
21460	4.70538	21460	3.04789
21480	4.73386	21480	3.04935
21500	4.74614	21500	3.03505
21520	4.81008	21520	3.04605
21540	4.84661	21540	3.04766
21560	4.84431	21560	3.03384
21580	4.85695	21580	3.04206
21600	4.85615	21600	3.03346
21620	4.88124	21620	3.04105
21640	4.90344	21640	3.03815
21660	4.87854	21660	3.01445
21680	4.9704	21680	3.03447
21700	4.95216	21700	3.05119
21720	4.91184	21720	3.03866
21740	4.96707	21740	3.01576
21760	4.9462	21760	3.02616
21780	4.95355	21780	3.01835
21800	4.95349	21800	3.02252
21820	4.98611	21820	3.03139
21840	4.98213	21840	3.0304
21860	4.97437	21860	3.02824
21880	5.00664	21880	3.01519
21900	4.97667	21900	3.03787
21920	4.94556	21920	3.03689
21940	4.89332	21940	3.0353
21960	4.88478	21960	3.03863
21980	4.9124	21980	3.02658
22000	4.88729	22000	3.03292
22020	4.88504	22020	3.03665
22040	4.87804	22040	3.03512
22060	4.91462	22060	3.01892
22080	4.90621	22080	3.05004
22100	4.90321	22100	3.05787
22120	4.92464	22120	3.04915
22140	4.91199	22140	3.07582
22160	4.91302	22160	3.06704
22180	4.86613	22180	3.05718
22200	4.89944	22200	3.06469
22220	4.89591	22220	3.074
22240	4.86673	22240	3.06477
22260	4.86973	22260	3.07781
22280	4.88786	22280	3.04518
22300	4.88398	22300	3.06697
22320	4.86338	22320	3.05333
22340	4.89585	22340	3.06163
22360	4.93971	22360	3.04148
22380	4.92152	22380	3.02587
22400	4.99158	22400	3.00561
22420	5.00571	22420	3.02663
22440	5.02655	22440	3.02769
22460	5.04686	22460	3.02413
22480	5.09942	22480	3.04547
22500	5.08446	22500	3.02516
22520	5.03473	22520	3.03774
22540	5.01111	22540	3.05041
22560	4.99695	22560	3.0428
22580	5.0375	22580	3.02879
22600	5.07341	22600	3.05605
22620	5.08496	22620	3.0515
22640	5.114	22640	3.04948
22660	5.07508	22660	3.05506
22680	5.08925	22680	3.03366
22700	5.07406	22700	3.02262
22720	5.02738	22720	3.03721
22740	5.0503	22740	3.03008
22760	5.03511	22760	3.02653
22780	5.07387	22780	3.03201
22800	5.00036	22800	3.03648
22820	4.99568	22820	3.02666
22840	5.01805	22840	3.01193
22860	5.02714	22860	3.02152
22880	5.01169	22880	3.03412
22900	4.98582	22900	3.02106
22920	5.02809	22920	3.01114
22940	5.05063	22940	3.03018
22960	5.0743	22960	3.02345
22980	5.12887	22980	3.04262
23000	5.10994	23000	3.02859
23020	5.11964	23020	3.01808
23040	5.05317	23040	3.01371
23060	5.08434	23060	3.03077
23080	5.08908	23080	3.0356
23100	5.08105	23100	3.04187
23120	5.06834	23120	3.05121
23140	5.06434	23140	3.03175
23160	5.08117	23160	3.06189
23180	5.12644	23180	3.03435
23200	5.11567	23200	3.06074
23220	5.13701	23220	3.03633
23240	5.12909	23240	3.02059
23260	5.12997	23260	3.04817
23280	5.1558	23280	3.03747
23300	5.12402	23300	3.03455
23320	5.19399	23320	3.02965
23340	5.17077	23340	3.04381
23360	5.12288	23360	3.04492
23380	5.12945	23380	3.0211
23400	5.16376	23400	3.02516
23420	5.16956	23420	3.02252
23440	5.1648	23440	3.01518
23460	5.21296	23460	2.99107
23480	5.24412	23480	3.01853
23500	5.21758	23500	3.01877
23520	5.19862	23520	3.01953
23540	5.1585	23540	3.02925
23560	5.17777	23560	3.01631
23580	5.12976	23580	3.03386
23600	5.14932	23600	3.02318
23620	5.14606	23620	3.03889
23640	5.15518	23640	3.01604
23660	5.15201	23660	3.02758
23680	5.14555	23680	3.03443
23700	5.11767	23700	3.03734
23720	5.11512	23720	3.04753
23740	5.11249	23740	3.05654
23760	5.10631	23760	3.05013
23780	5.06638	23780	3.0631
23800	5.06057	23800	3.04613
23820	5.03899	23820	3.02875
23840	5.05703	23840	3.03178
23860	5.01179	23860	3.02424
23880	4.99469	23880	3.03425
23900	4.96805	23900	3.01559
23920	4.93755	23920	3.04694
23940	4.96117	23940	3.03927
23960	4.98395	23960	3.03134
23980	5.02315	23980	3.01676
24000	5.02241	24000	3.0144
24020	5.05376	24020	3.01977
24040	5.07162	24040	3.01093
24060	5.08393	24060	3.04136
24080	5.09365	24080	3.03832
24100	5.05869	24100	3.03889
24120	5.03037	24120	3.02496
24140	5.08477	24140	3.02664
24160	5.10902	24160	3.02771
24180	5.13496	24180	3.02995
24200	5.155	24200	3.02542
24220	5.1606	24220	3.03283
24240	5.10921	24240	3.04473
24260	5.15029	24260	3.03944
24280	5.17731	24280	3.01809
24300	5.21363	24300	3.03171
24320	5.177	24320	3.02987
24340	5.19409	24340	3.03687
24360	5.2321	24360	3.01271
24380	5.27413	24380	3.02483
24400	5.22674	24400	3.03078
24420	5.19378	24420	3.04447
24440	5.21288	24440	3.04394
24460	5.24843	24460	3.02955
24480	5.25023	24480	3.00997
24500	5.23794	24500	3.01485
24520	5.20772	24520	3.01822
24540	5.22459	24540	3.02366
24560	5.25952	24560	3.01337
24580	5.22277	24580	3.02899
24600	5.21909	24600	3.03002
24620	5.22203	24620	3.0168
24640	5.28353	24640	3.03113
24660	5.28448	24660	3.02872
24680	5.32015	24680	3.02421
24700	5.32003	24700	3.01734
24720	5.29591	24720	2.99602
24740	5.32662	24740	2.98864
24760	5.36333	24760	3.00358
24780	5.38261	24780	2.98716
24800	5.36381	24800	2.99745
24820	5.3535	24820	3.00325
24840	5.39561	24840	2.99482
24860	5.37545	24860	3.00392
24880	5.39036	24880	3.0202
24900	5.40902	24900	3.00403
24920	5.4082	24920	3.00887
24940	5.40165	24940	3.00984
24960	5.38092	24960	3.01373
24980	5.35608	24980	3.01666
25000	5.38534	25000	3.01039
25020	5.40624	25020	3.0119
25040	5.41626	25040	3.0312
25060	5.43306	25060	2.99651
25080	5.44505	25080	3.00502
25100	5.41712	25100	2.99996
25120	5.41223	25120	3.02155
25140	5.37979	25140	3.03689
25160	5.41433	25160	3.03538
25180	5.37647	25180	3.04326
25200	5.38782	25200	3.03295
25220	5.38391	25220	3.03268
25240	5.38317	25240	3.03018
25260	5.36178	25260	3.03874
25280	5.39055	25280	3.00875
25300	5.39799	25300	3.00737
25320	5.42119	25320	3.00005
25340	5.40495	25340	2.99542
25360	5.40997	25360	2.99847
25380	5.38328	25380	2.99476
25400	5.39228	25400	2.98886
25420	5.4174	25420	3.00368
25440	5.40416	25440	3.01142
25460	5.41776	25460	2.99276
25480	5.51569	25480	2.99599
25500	5.53054	25500	3.01344
25520	5.55139	25520	2.99442
25540	5.56641	25540	3.01447
25560	5.58823	25560	3.01469
25580	5.57741	25580	3.0192
25600	5.58726	25600	3.01986
25620	5.55275	25620	3.02877
25640	5.52328	25640	3.02548
25660	5.53389	25660	3.04395
25680	5.56826	25680	3.03823
25700	5.59869	25700	3.02311
25720	5.60284	25720	3.02911
25740	5.61976	25740	3.03041
25760	5.63449	25760	3.03525
25780	5.6244	25780	3.02272
25800	5.5857	25800	3.05745
25820	5.6235	25820	3.02793
25840	5.57253	25840	3.04446
25860	5.61465	25860	3.02828
25880	5.59769	25880	3.05509
25900	5.64156	25900	3.06141
25920	5.66648	25920	3.04372
25940	5.6779	25940	3.03959
25960	5.64844	25960	3.02501
25980	5.6412	25980	3.0336
26000	5.65863	26000	3.0395
26020	5.68264	26020	3.03707
26040	5.69819	26040	3.03024
26060	5.71895	26060	3.03082
26080	5.71417	26080	3.02945
26100	5.76883	26100	3.03598
26120	5.76331	26120	3.02911
26140	5.74366	26140	3.02587
26160	5.74494	26160	3.02337
26180	5.7351	26180	3.02307
26200	5.75283	26200	3.02233
26220	5.77504	26220	3.02915
26240	5.77519	26240	3.05014
26260	5.79362	26260	3.06008
26280	5.8262	26280	3.0552
26300	5.82716	26300	3.03948
26320	5.79659	26320	3.0299
26340	5.78161	26340	3.01423
26360	5.76759	26360	3.01806
26380	5.74777	26380	2.99673
26400	5.75827	26400	3.02217
26420	5.74789	26420	3.00254
26440	5.71942	26440	3.02439
26460	5.69221	26460	3.01156
26480	5.67344	26480	3.01354
26500	5.69543	26500	3.01334
26520	5.67948	26520	3.03038
26540	5.64422	26540	3.03937
26560	5.62884	26560	3.02084
26580	5.65192	26580	3.02866
26600	5.63673	26600	3.00993
26620	5.63618	26620	3.02788
26640	5.5629	26640	3.02326
26660	5.60407	26660	3.01519
26680	5.57133	26680	3.00404
26700	5.59822	26700	2.98434
26720	5.56961	26720	2.99763
26740	5.58144	26740	3.00052
26760	5.56419	26760	3.03416
26780	5.56197	26780	3.04217
26800	5.57574	26800	3.04604
26820	5.54986	26820	3.03462
26840	5.53517	26840	3.0366
26860	5.53454	26860	3.0392
26880	5.54343	26880	3.02985
26900	5.52696	26900	3.03289
26920	5.51293	26920	3.0232
26940	5.50002	26940	3.01121
26960	5.48586	26960	3.01786
26980	5.49545	26980	3.04214
27000	5.50064	27000	3.04338
27020	5.50219	27020	3.01503
27040	5.51486	27040	3.01432
27060	5.48416	27060	2.98755
27080	5.49822	27080	2.99319
27100	5.48705	27100	3.0273
27120	5.45217	27120	3.0179
27140	5.46691	27140	3.01996
27160	5.43204	27160	3.01427
27180	5.41317	27180	3.01648
27200	5.40887	27200	3.01863
27220	5.36978	27220	3.01385
27240	5.37929	27240	3.02745
27260	5.36692	27260	3.02995
27280	5.3507	27280	3.02661
27300	5.33083	27300	3.02532
27320	5.32372	27320	3.02387
27340	5.28872	27340	3.02288
27360	5.3072	27360	3.03304
27380	5.32222	27380	3.05523
27400	5.32239	27400	3.04379
27420	5.31629	27420	3.05311
27440	5.29487	27440	3.04312
27460	5.35753	27460	3.06511
27480	5.35406	27480	3.08053
27500	5.37227	27500	3.0759
27520	5.37704	27520	3.05619
27540	5.3745	27540	3.02593
27560	5.38777	27560	3.04386
27580	5.3768	27580	3.03415
27600	5.37947	27600	3.03613
27620	5.41712	27620	3.04081
27640	5.42593	27640	3.04905
27660	5.41788	27660	3.04974
27680	5.41837	27680	3.06241
27700	5.44006	27700	3.05435
27720	5.45881	27720	3.04449
27740	5.43562	27740	3.0487
27760	5.41627	27760	3.04963
27780	5.45212	27780	3.04381
27800	5.46602	27800	3.04294
27820	5.41908	27820	3.04189
27840	5.43292	27840	3.04527
27860	5.39719	27860	3.02806
27880	5.38474	27880	3.0323
27900	5.37877	27900	3.05084
27920	5.39118	27920	3.0524
27940	5.39704	27940	3.03643
27960	5.37055	27960	3.0412
27980	5.39094	27980	3.05446
28000	5.35898	28000	3.05075
28020	5.35287	28020	3.05565
28040	5.35821	28040	3.04174
28060	5.35433	28060	3.04653
28080	5.31636	28080	3.03638
28100	5.3328	28100	3.03213
28120	5.33735	28120	3.04273
28140	5.30004	28140	3.0228
28160	5.27708	28160	3.04425
28180	5.31467	28180	3.03159
28200	5.31049	28200	3.04596
28220	5.34655	28220	3.04751
28240	5.35888	28240	3.02661
28260	5.36914	28260	3.03943
28280	5.36952	28280	3.0022
28300	5.40123	28300	3.00319
28320	5.34953	28320	3.01938
28340	5.34101	28340	3.01276
28360	5.32995	28360	3.02846
28380	5.32433	28380	3.01855
28400	5.28961	28400	3.0138
28420	5.29742	28420	2.98738
28440	5.2912	28440	2.98701
28460	5.25641	28460	2.99253
28480	5.23077	28480	2.99616
28500	5.22314	28500	2.99237
28520	5.25284	28520	2.99309
28540	5.23453	28540	3.00029
28560	5.21709	28560	3.01414
28580	5.25241	28580	3.01851
28600	5.243	28600	3.01797
28620	5.25185	28620	3.00995
28640	5.26692	28640	3.01448
28660	5.27022	28660	3.03665
28680	5.29429	28680	3.0359
28700	5.27808	28700	3.04586
28720	5.27079	28720	3.04918
28740	5.28241	28740	3.03034
28760	5.23211	28760	3.0497
28780	5.24887	28780	3.04984
28800	5.2432	28800	3.03532
28820	5.25819	28820	3.03305
28840	5.28489	28840	3.04249
28860	5.27887	28860	3.02695
28880	5.24895	28880	3.01077
28900	5.24905	28900	3.01254
28920	5.27205	28920	3.03289
28940	5.25977	28940	3.03562
28960	5.2377	28960	3.04584
28980	5.18451	28980	3.01796
29000	5.2315	29000	3.04593
29020	5.23626	29020	3.04246
29040	5.20615	29040	3.03181
29060	5.23992	29060	3.03113
29080	5.22621	29080	3.0214
29100	5.21786	29100	3.02473
29120	5.2334	29120	3.0315
29140	5.22931	29140	3.03345
29160	5.20665	29160	3.02933
29180	5.19573	29180	3.02857
29200	5.21673	29200	3.0199
29220	5.21577	29220	3.03346
29240	5.28894	29240	3.02037
29260	5.29914	29260	3.02758
29280	5.25703	29280	3.02035
29300	5.30329	29300	3.02451
29320	5.25213	29320	3.03004
29340	5.27249	29340	3.01415
29360	5.25265	29360	3.03864
29380	5.25579	29380	3.0406
29400	5.21601	29400	3.03395
29420	5.2117	29420	3.02866
29440	5.24593	29440	3.04146
29460	5.27341	29460	3.04843
29480	5.3154	29480	3.05302
29500	5.35042	29500	3.0424
29520	5.36221	29520	3.03496
29540	5.3435	29540	3.04506
29560	5.34058	29560	3.04803
29580	5.32413	29580	3.04298
29600	5.35754	29600	3.04256
29620	5.3701	29620	3.03783
29640	5.3798	29640	3.04074
29660	5.39243	29660	3.02997
29680	5.38241	29680	3.04784
29700	5.37901	29700	3.04918
29720	5.3758	29720	3.03018
29740	5.41355	29740	3.04642
29760	5.42179	29760	3.05275
29780	5.40911	29780	3.04842
29800	5.40674	29800	3.0637
29820	5.45131	29820	3.06716
29840	5.44893	29840	3.06208
29860	5.4565	29860	3.07232
29880	5.43934	29880	3.05248
29900	5.40974	29900	3.07002
29920	5.43289	29920	3.07672
29940	5.38342	29940	3.05187
29960	5.39579	29960	3.05425
29980	5.40141	29980	3.06969
30000	5.41795	30000	3.05782
30020	5.4059	30020	3.04386
30040	5.40506	30040	3.04244
30060	5.41374	30060	3.02935
30080	5.40681	30080	3.02366
30100	5.43229	30100	3.04023
30120	5.45114	30120	3.04018
30140	5.4328	30140	3.04441
30160	5.39031	30160	3.03256
30180	5.35823	30180	3.0356
30200	5.36865	30200	3.03775
30220	5.38518	30220	3.05479
30240	5.36674	30240	3.06185
30260	5.39737	30260	3.0312
30280	5.37255	30280	3.04249
30300	5.40307	30300	3.01785
30320	5.3794	30320	3.02001
30340	5.39116	30340	3.04237
30360	5.39571	30360	3.02181
30380	5.40968	30380	3.02154
30400	5.4001	30400	3.03188
30420	5.39649	30420	3.01855
30440	5.40149	30440	3.01896
30460	5.39777	30460	3.02052
30480	5.4008	30480	3.01532
30500	5.39758	30500	3.01881
30520	5.39237	30520	3.01792
30540	5.40079	30540	2.9956
30560	5.38518	30560	3.01802
30580	5.38258	30580	3.00708
30600	5.37081	30600	3.01597
30620	5.36563	30620	3.01667
30640	5.40267	30640	3.0228
30660	5.4289	30660	3.00964
30680	5.42494	30680	3.03145
30700	5.45092	30700	3.03165
30720	5.45163	30720	3.02469
30740	5.42993	30740	3.01541
30760	5.43773	30760	3.02693
30780	5.42731	30780	3.01642
30800	5.43933	30800	3.00866
30820	5.4655	30820	3.01343
30840	5.44596	30840	3.01441
30860	5.47569	30860	3.03151
30880	5.454	30880	3.04567
30900	5.48283	30900	3.02618
30920	5.49709	30920	3.02635
30940	5.49976	30940	3.04575
30960	5.50526	30960	3.05647
30980	5.50151	30980	3.0279
31000	5.53653	31000	3.04979
31020	5.53611	31020	3.05713
31040	5.54181	31040	3.0428
31060	5.52519	31060	3.05407
31080	5.51465	31080	3.04035
31100	5.49862	31100	3.02909
31120	5.47851	31120	3.04106
31140	5.44489	31140	3.03877
31160	5.4399	31160	3.01461
31180	5.4529	31180	3.01851
31200	5.47001	31200	3.01363
31220	5.46604	31220	3.0318
31240	5.45024	31240	3.02291
31260	5.46626	31260	3.01994
31280	5.45026	31280	3.00763
31300	5.44587	31300	3.02679
31320	5.44881	31320	3.01748
31340	5.43849	31340	3.02995
31360	5.43983	31360	3.02335
31380	5.47297	31380	3.01964
31400	5.48558	31400	3.0035
31420	5.48336	31420	3.01633
31440	5.46696	31440	3.01385
31460	5.49861	31460	3.0207
31480	5.51281	31480	3.01892
31500	5.49587	31500	3.01312
31520	5.46835	31520	3.03971
31540	5.46462	31540	3.03449
31560	5.45973	31560	3.0231
31580	5.46344	31580	3.03067
31600	5.48137	31600	3.0495
31620	5.48802	31620	3.03577
31640	5.51017	31640	3.04546
31660	5.49826	31660	3.03465
31680	5.51851	31680	3.04165
31700	5.52671	31700	3.0546
31720	5.51722	31720	3.05579
31740	5.52492	31740	3.0535
31760	5.54455	31760	3.02997
31780	5.55392	31780	3.03631
31800	5.54121	31800	3.03201
31820	5.53771	31820	3.02952
31840	5.51053	31840	3.01997
31860	5.53023	31860	3.04246
31880	5.53414	31880	3.01017
31900	5.4925	31900	3.01673
31920	5.47937	31920	3.0209
31940	5.47081	31940	3.01308
31960	5.46387	31960	2.9949
31980	5.4367	31980	3.01487
32000	5.46807	32000	3.00822
32020	5.46857	32020	2.99995
32040	5.48152	32040	3.03216
32060	5.45107	32060	3.01965
32080	5.45652	32080	3.02047
32100	5.45704	32100	3.0125
32120	5.44782	32120	3.01029
32140	5.43105	32140	3.01804
32160	5.47154	32160	3.0234
32180	5.46157	32180	3.01342
32200	5.48892	32200	3.01428
32220	5.46783	32220	3.01344
32240	5.46452	32240	3.01113
32260	5.46034	32260	3.00983
32280	5.45987	32280	3.03055
32300	5.48208	32300	3.01806
32320	5.46533	32320	3.02806
32340	5.5088	32340	3.02057
32360	5.50072	32360	3.01727
32380	5.52769	32380	3.0249
32400	5.53564	32400	3.01222
32420	5.47273	32420	2.99432
32440	5.48043	32440	2.97748
32460	5.48721	32460	2.98423
32480	5.44914	32480	2.98578
32500	5.46898	32500	3.00503
32520	5.43398	32520	3.00869
32540	5.39474	32540	2.99764
32560	5.3993	32560	3.00412
32580	5.39984	32580	2.99891
32600	5.36723	32600	2.99736
32620	5.36407	32620	3.00528
32640	5.36438	32640	3.0165
32660	5.38883	32660	2.99502
32680	5.3938	32680	2.98557
32700	5.38111	32700	2.98865
32720	5.36466	32720	2.98975
32740	5.3695	32740	2.99694
32760	5.38644	32760	3.01458
32780	5.36112	32780	3.00826
32800	5.39069	32800	3.03221
32820	5.40628	32820	3.00849
32840	5.42462	32840	3.02851
32860	5.42257	32860	3.03609
32880	5.38446	32880	3.03566
32900	5.40778	32900	3.03203
32920	5.40519	32920	3.05212
32940	5.42149	32940	3.03991
32960	5.43368	32960	3.03653
32980	5.39238	32980	3.05677
33000	5.43252	33000	3.04691
33020	5.42496	33020	3.04991
33040	5.38531	33040	3.04167
33060	5.40515	33060	3.02747
33080	5.43112	33080	3.01883
33100	5.41613	33100	3.01661
33120	5.43919	33120	3.00452
33140	5.40367	33140	3.01393
33160	5.40358	33160	3.0189
33180	5.40713	33180	3.01151
33200	5.39724	33200	3.02873
33220	5.40693	33220	3.02592
33240	5.44446	33240	3.02488
33260	5.44708	33260	3.04385
33280	5.40936	33280	3.04566
33300	5.39647	33300	3.02501
33320	5.39819	33320	3.02806
33340	5.40087	33340	3.03728
33360	5.41273	33360	3.0292
33380	5.37369	33380	3.02894
33400	5.39377	33400	3.01301
33420	5.42099	33420	3.01293
33440	5.39513	33440	3.01986
33460	5.39981	33460	3.00475
33480	5.39799	33480	3.00835
33500	5.41494	33500	3.02083
33520	5.37976	33520	3.03878
33540	5.38974	33540	3.03964
33560	5.40005	33560	3.04347
33580	5.43507	33580	3.03534
33600	5.43105	33600	3.03251
33620	5.38391	33620	3.03377
33640	5.38406	33640	3.03474
33660	5.39487	33660	3.02062
33680	5.37694	33680	3.04425
33700	5.40583	33700	3.04258
33720	5.38228	33720	3.04256
33740	5.37604	33740	3.0349
33760	5.37241	33760	3.02057
33780	5.39778	33780	3.04256
33800	5.4202	33800	3.0472
33820	5.37061	33820	3.05288
33840	5.35913	33840	3.04441
33860	5.3782	33860	3.05838
33880	5.37186	33880	3.05139
33900	5.3318	33900	3.0463
33920	5.35071	33920	3.05063
33940	5.32458	33940	3.03343
33960	5.31925	33960	3.03148
33980	5.32659	33980	3.03223
34000	5.31213	34000	3.04345
34020	5.33118	34020	3.04551
34040	5.3412	34040	3.03718
34060	5.35202	34060	3.01811
34080	5.38408	34080	3.00245
34100	5.4071	34100	3.01352
34120	5.37732	34120	3.03376
34140	5.39649	34140	3.03141
34160	5.35391	34160	3.0294
34180	5.39853	34180	3.02561
34200	5.38998	34200	3.03581
34220	5.38286	34220	3.03242
34240	5.34802	34240	3.04542
34260	5.36261	34260	3.04962
34280	5.3934	34280	3.05503
34300	5.40445	34300	3.04536
34320	5.40762	34320	3.04299
34340	5.37029	34340	3.05272
34360	5.39302	34360	3.05355
34380	5.40899	34380	3.04129
34400	5.4284	34400	3.03623
34420	5.4428	34420	3.03207
34440	5.44572	34440	3.05188
34460	5.44538	34460	3.03057
34480	5.47	34480	3.02601
34500	5.49142	34500	3.03053
34520	5.47092	34520	3.04428
34540	5.44924	34540	3.03632
34560	5.43343	34560	3.02305
34580	5.44365	34580	3.0278
34600	5.45981	34600	3.03342
34620	5.42724	34620	3.02341
34640	5.42893	34640	3.03542
34660	5.45493	34660	3.02999
34680	5.46688	34680	3.02583
34700	5.4364	34700	3.02165
34720	5.44412	34720	3.03302
34740	5.42799	34740	3.02469
34760	5.44034	34760	3.0264
34780	5.43819	34780	3.02893
34800	5.41831	34800	3.01079
34820	5.43341	34820	3.02372
34840	5.42772	34840	3.03728
34860	5.42462	34860	3.00736
34880	5.41629	34880	3.01722
34900	5.44003	34900	3.0156
34920	5.46729	34920	3.00712
34940	5.48061	34940	3.00633
34960	5.4824	34960	3.014
34980	5.46939	34980	3.0118
35000	5.44404	35000	3.00982
35020	5.4585	35020	3.02679
35040	5.44205	35040	3.02253
35060	5.40531	35060	3.0322
35080	5.40922	35080	3.03133
35100	5.43042	35100	3.02239
35120	5.42888	35120	3.02015
35140	5.45132	35140	3.02519
35160	5.48323	35160	3.03108
35180	5.44959	35180	3.01474
35200	5.45094	35200	3.01426
35220	5.47156	35220	3.01603
35240	5.45192	35240	3.02649
35260	5.44353	35260	3.02359
35280	5.43254	35280	3.02446
35300	5.43669	35300	3.04512
35320	5.42176	35320	3.03735
35340	5.41889	35340	3.02584
35360	5.43381	35360	3.02903
35380	5.43633	35380	3.03096
35400	5.42337	35400	3.03006
35420	5.42877	35420	3.03145
35440	5.43961	35440	3.04125
35460	5.4423	35460	3.03542
35480	5.45128	35480	3.01988
35500	5.45524	35500	3.02782
35520	5.43087	35520	3.04015
35540	5.39678	35540	3.03687
35560	5.40591	35560	3.04379
35580	5.43523	35580	3.0166
35600	5.40487	35600	3.03997
35620	5.39341	35620	3.01903
35640	5.44499	35640	3.02026
35660	5.39871	35660	3.01834
35680	5.38998	35680	3.00973
35700	5.37989	35700	3.02198
35720	5.39599	35720	3.02503
35740	5.42393	35740	3.00778
35760	5.44335	35760	3.03978
35780	5.42677	35780	3.03139
35800	5.43141	35800	3.02734
35820	5.42991	35820	3.02367
35840	5.42769	35840	3.01993
35860	5.44436	35860	3.02137
35880	5.43762	35880	3.05533
35900	5.42561	35900	3.04124
35920	5.40395	35920	3.02731
35940	5.4257	35940	3.00808
35960	5.41037	35960	3.02105
35980	5.41784	35980	3.02985
36000	5.45209	36000	3.03317
36020	5.43165	36020	3.03449
36040	5.43586	36040	3.03345
36060	5.43358	36060	3.05071
36080	5.4392	36080	3.0274
36100	5.39413	36100	3.04993
36120	5.39777	36120	3.05605
36140	5.43645	36140	3.04864
36160	5.41459	36160	3.03843
36180	5.44009	36180	3.02072
36200	5.44644	36200	3.02668
36220	5.44235	36220	3.03035
36240	5.46513	36240	3.027
36260	5.45484	36260	3.01457
36280	5.45621	36280	3.01816
36300	5.48016	36300	3.01215
36320	5.48501	36320	3.01203
36340	5.46564	36340	3.01241
36360	5.4531	36360	3
36380	5.45063	36380	3.02297
36400	5.4437	36400	3.03301
36420	5.45595	36420	3.02923
36440	5.43397	36440	3.02207
36460	5.40479	36460	3.01067
36480	5.43678	36480	3.01518
36500	5.40288	36500	3.01394
36520	5.39293	36520	3.02849
36540	5.40181	36540	3.02498
36560	5.41822	36560	3.03677
36580	5.41953	36580	3.0259
36600	5.42144	36600	3.01803
36620	5.41596	36620	3.019
36640	5.42333	36640	3.01301
36660	5.40714	36660	3.03122
36680	5.42055	36680	3.02867
36700	5.4011	36700	3.02796
36720	5.42132	36720	3.04245
36740	5.39453	36740	3.04546
36760	5.41262	36760	3.04029
36780	5.40085	36780	3.04557
36800	5.3911	36800	3.03895
36820	5.4323	36820	3.04922
36840	5.43771	36840	3.02753
36860	5.42824	36860	3.03604
36880	5.44537	36880	3.01987
36900	5.44496	36900	3.03828
36920	5.43002	36920	3.03339
36940	5.41141	36940	3.01927
36960	5.3901	36960	3.0223
36980	5.40158	36980	3.02094
37000	5.41173	37000	3.01126
37020	5.42348	37020	3.01901
37040	5.4017	37040	3.03018
37060	5.34938	37060	3.01786
37080	5.38473	37080	3.01749
37100	5.36629	37100	3.03237
37120	5.37749	37120	3.03747
37140	5.36978	37140	3.03363
37160	5.391	37160	3.03361
37180	5.37022	37180	3.03955
37200	5.38466	37200	3.04333
37220	5.41225	37220	3.03724
37240	5.38638	37240	3.03358
37260	5.41669	37260	3.02865
37280	5.41366	37280	3.02635
37300	5.41659	37300	3.0305
37320	5.40033	37320	3.01878
37340	5.41114	37340	3.02306
37360	5.43135	37360	3.04009
37380	5.42284	37380	3.06157
37400	5.45465	37400	3.04883
37420	5.42062	37420	3.03996
37440	5.42659	37440	3.03473
37460	5.42365	37460	3.04177
37480	5.39951	37480	3.04699
37500	5.4121	37500	3.0438
37520	5.39703	37520	3.05526
37540	5.3735	37540	3.04368
37560	5.39666	37560	3.04864
37580	5.42882	37580	3.04764
37600	5.42789	37600	3.03515
37620	5.44473	37620	3.04673
37640	5.41408	37640	3.05121
37660	5.43319	37660	3.02888
37680	5.43058	37680	3.03188
37700	5.41888	37700	3.05929
37720	5.43973	37720	3.05768
37740	5.44546	37740	3.06284
37760	5.45337	37760	3.05005
37780	5.43676	37780	3.04285
37800	5.41327	37800	3.03701
37820	5.41933	37820	3.02964
37840	5.41383	37840	3.01793
37860	5.41894	37860	3.02737
37880	5.43312	37880	3.02377
37900	5.415	37900	3.02436
37920	5.41185	37920	3.03566
37940	5.4051	37940	3.05173
37960	5.41404	37960	3.03932
37980	5.41214	37980	3.04043
38000	5.42413	38000	3.03505
38020	5.41128	38020	3.04267
38040	5.42992	38040	3.04315
38060	5.4315	38060	3.04472
38080	5.41978	38080	3.05126
38100	5.42348	38100	3.04662
38120	5.42545	38120	3.05702
38140	5.41903	38140	3.03685
38160	5.41739	38160	3.03861
38180	5.43384	38180	3.03172
38200	5.41127	38200	3.03162
38220	5.42264	38220	3.03587
38240	5.42618	38240	3.03113
38260	5.41479	38260	3.03443
38280	5.39833	38280	3.04937
38300	5.40937	38300	3.04091
38320	5.40081	38320	3.07178
38340	5.43102	38340	3.06095
38360	5.44194	38360	3.05919
38380	5.41008	38380	3.06386
38400	5.44071	38400	3.05798
38420	5.42415	38420	3.02785
38440	5.39733	38440	3.03145
38460	5.44811	38460	3.0296
38480	5.41206	38480	3.02346
38500	5.41905	38500	3.03801
38520	5.38201	38520	3.0481
38540	5.42334	38540	3.04169
38560	5.40682	38560	3.02974
38580	5.41804	38580	3.03111
38600	5.4089	38600	3.0373
38620	5.4059	38620	3.03287
38640	5.41493	38640	3.02677
38660	5.4139	38660	3.02322
38680	5.41189	38680	3.03339
38700	5.42435	38700	3.02799
38720	5.4299	38720	3.01757
38740	5.39512	38740	3.02683
38760	5.36807	38760	3.04562
38780	5.4135	38780	3.04178
38800	5.40929	38800	3.04886
38820	5.43486	38820	3.03864
38840	5.43367	38840	3.05617
38860	5.44634	38860	3.03575
38880	5.45423	38880	3.03188
38900	5.46959	38900	3.03966
38920	5.47412	38920	3.03161
38940	5.46992	38940	3.04057
38960	5.46347	38960	3.03644
38980	5.47646	38980	3.02596
39000	5.4743	39000	3.03233
39020	5.46949	39020	3.03736
39040	5.48171	39040	3.02764
39060	5.45913	39060	3.02741
39080	5.43694	39080	3.02854
39100	5.43068	39100	3.03311
39120	5.43376	39120	3.03271
39140	5.42789	39140	3.02523
39160	5.44542	39160	3.02607
39180	5.43426	39180	3.03191
39200	5.46619	39200	3.03174
39220	5.4521	39220	3.02764
39240	5.48985	39240	3.04834
39260	5.48828	39260	3.03678
39280	5.46373	39280	3.04143
39300	5.46919	39300	3.02144
39320	5.45955	39320	3.02979
39340	5.42489	39340	3.05948
39360	5.44747	39360	3.04552
39380	5.43599	39380	3.03129
39400	5.44953	39400	3.03481
39420	5.46063	39420	3.04273
39440	5.44136	39440	3.03541
39460	5.46379	39460	3.04862
39480	5.44569	39480	3.06647
39500	5.45125	39500	3.04732
39520	5.47716	39520	3.01348
39540	5.46785	39540	3.04498
39560	5.4666	39560	3.04184
39580	5.44642	39580	3.05636
39600	5.48648	39600	3.04362
39620	5.46359	39620	3.03873
39640	5.45942	39640	3.07582
39660	5.45362	39660	3.05896
39680	5.4699	39680	3.03387
39700	5.45515	39700	3.03776
39720	5.45587	39720	3.01593
39740	5.45239	39740	3.01937
39760	5.45504	39760	3.02242
39780	5.46423	39780	3.04034
39800	5.41892	39800	3.0366
39820	5.45903	39820	3.03908
39840	5.45845	39840	3.02457
39860	5.46418	39860	3.03489
39880	5.45245	39880	3.01992
39900	5.45508	39900	3.03407
39920	5.45172	39920	3.03965
[truncated: 3,004 more rows]

## Sheet: AKR1C3 (Potential energy)
Time	Potential energy	Time	Potential energy
(ps)	(kJ/mol)	(ps)	(kJ/mol)
AKR1C3	AKR1C3	AKR1C3-Rutin	AKR1C3-Rutin
0	-955545	0	-945827
20	-957651	20	-947691
40	-960209	40	-946771
60	-956594	60	-949981
80	-960767	80	-946950
100	-960383	100	-944186
120	-959337	120	-947231
140	-958791	140	-950159
160	-959435	160	-947214
180	-959221	180	-945168
200	-959263	200	-947231
220	-959958	220	-949484
240	-959679	240	-949095
260	-958040	260	-946905
280	-958865	280	-947612
300	-959933	300	-946177
320	-959927	320	-947822
340	-958458	340	-949512
360	-959136	360	-946515
380	-957821	380	-945114
400	-958153	400	-947059
420	-959552	420	-949780
440	-958919	440	-948013
460	-957476	460	-948473
480	-960923	480	-950293
500	-964348	500	-950391
520	-958930	520	-947839
540	-958894	540	-948499
560	-959609	560	-947653
580	-962102	580	-948529
600	-961956	600	-950194
620	-960123	620	-949828
640	-960430	640	-946293
660	-959381	660	-947326
680	-959056	680	-948470
700	-960705	700	-945920
720	-960724	720	-947215
740	-963981	740	-947670
760	-962938	760	-947938
780	-956574	780	-946881
800	-958487	800	-947860
820	-958350	820	-948920
840	-960928	840	-948221
860	-958071	860	-950390
880	-960516	880	-948969
900	-957277	900	-949440
920	-960813	920	-947118
940	-960204	940	-949219
960	-958414	960	-949542
980	-961580	980	-948444
1000	-958785	1000	-949971
1020	-962999	1020	-949009
1040	-960207	1040	-948967
1060	-960949	1060	-945618
1080	-958157	1080	-949837
1100	-960932	1100	-947370
1120	-958749	1120	-950827
1140	-956866	1140	-947575
1160	-960064	1160	-948777
1180	-961164	1180	-947769
1200	-957995	1200	-948700
1220	-959896	1220	-950632
1240	-960732	1240	-950627
1260	-961445	1260	-948395
1280	-959908	1280	-948638
1300	-961085	1300	-948061
1320	-961932	1320	-951085
1340	-962116	1340	-947939
1360	-960595	1360	-951768
1380	-960535	1380	-949457
1400	-961034	1400	-947833
1420	-959796	1420	-949321
1440	-961278	1440	-951160
1460	-962931	1460	-950957
1480	-960442	1480	-948746
1500	-960610	1500	-949495
1520	-961231	1520	-951284
1540	-962036	1540	-948152
1560	-960148	1560	-949267
1580	-960279	1580	-947540
1600	-961022	1600	-949764
1620	-960255	1620	-950095
1640	-963039	1640	-949228
1660	-958674	1660	-948774
1680	-963970	1680	-948465
1700	-959086	1700	-950231
1720	-962486	1720	-951294
1740	-958043	1740	-947632
1760	-958555	1760	-948663
1780	-959416	1780	-947614
1800	-963045	1800	-946736
1820	-958901	1820	-948558
1840	-959980	1840	-948785
1860	-960658	1860	-948518
1880	-960313	1880	-951806
1900	-963940	1900	-949521
1920	-959644	1920	-948863
1940	-961005	1940	-950418
1960	-958011	1960	-951518
1980	-961675	1980	-947470
2000	-960404	2000	-948259
2020	-961542	2020	-949644
2040	-959492	2040	-950066
2060	-960701	2060	-948534
2080	-957719	2080	-947914
2100	-960886	2100	-947966
2120	-961565	2120	-950651
2140	-959236	2140	-951369
2160	-960381	2160	-947873
2180	-958113	2180	-948655
2200	-958117	2200	-948614
2220	-961584	2220	-951404
2240	-962027	2240	-951813
2260	-961113	2260	-949862
2280	-959610	2280	-950830
2300	-959755	2300	-948733
2320	-960568	2320	-950531
2340	-959507	2340	-947996
2360	-961910	2360	-945773
2380	-959464	2380	-948636
2400	-960623	2400	-951783
2420	-961615	2420	-951290
2440	-958004	2440	-952509
2460	-964886	2460	-946702
2480	-959459	2480	-947577
2500	-961355	2500	-948622
2520	-957665	2520	-945300
2540	-960026	2540	-949094
2560	-960041	2560	-948666
2580	-960276	2580	-952848
2600	-959628	2600	-948889
2620	-960821	2620	-949203
2640	-961198	2640	-947310
2660	-961970	2660	-947500
2680	-961008	2680	-949400
2700	-959937	2700	-950574
2720	-960463	2720	-947780
2740	-959783	2740	-947073
2760	-961776	2760	-947517
2780	-961501	2780	-949992
2800	-961700	2800	-946682
2820	-962277	2820	-947717
2840	-961367	2840	-949204
2860	-960032	2860	-949170
2880	-961676	2880	-948301
2900	-962100	2900	-950228
2920	-960469	2920	-950610
2940	-961660	2940	-946219
2960	-961513	2960	-950744
2980	-959836	2980	-948671
3000	-963379	3000	-949098
3020	-963369	3020	-949252
3040	-963642	3040	-945524
3060	-962626	3060	-947106
3080	-960094	3080	-948934
3100	-959540	3100	-948873
3120	-961104	3120	-948962
3140	-962615	3140	-949921
3160	-962201	3160	-948798
3180	-959813	3180	-947688
3200	-961130	3200	-949420
3220	-962177	3220	-947509
3240	-959011	3240	-949414
3260	-957246	3260	-950132
3280	-963495	3280	-946435
3300	-961950	3300	-950880
3320	-963014	3320	-948866
3340	-961278	3340	-949264
3360	-960604	3360	-945423
3380	-959100	3380	-949270
3400	-959824	3400	-950533
3420	-958559	3420	-949687
3440	-960308	3440	-949345
3460	-961556	3460	-946373
3480	-959435	3480	-947414
3500	-959556	3500	-949694
3520	-961368	3520	-950772
3540	-960905	3540	-949989
3560	-961783	3560	-951905
3580	-959155	3580	-949271
3600	-962053	3600	-948679
3620	-960483	3620	-948618
3640	-960258	3640	-946336
3660	-958559	3660	-951154
3680	-959822	3680	-945970
3700	-963068	3700	-948503
3720	-961530	3720	-948713
3740	-965026	3740	-948234
3760	-962154	3760	-949814
3780	-960168	3780	-948808
3800	-960892	3800	-950785
3820	-961497	3820	-950761
3840	-958493	3840	-950475
3860	-963564	3860	-946828
3880	-961116	3880	-951640
3900	-960365	3900	-949097
3920	-962765	3920	-948848
3940	-958965	3940	-951973
3960	-960845	3960	-949774
3980	-961242	3980	-951372
4000	-959684	4000	-948504
4020	-959268	4020	-950843
4040	-962116	4040	-948991
4060	-962631	4060	-950775
4080	-960126	4080	-951624
4100	-962056	4100	-946601
4120	-962153	4120	-949818
4140	-960327	4140	-947676
4160	-962252	4160	-946161
4180	-960770	4180	-952941
4200	-960305	4200	-950005
4220	-960396	4220	-945564
4240	-962772	4240	-946920
4260	-960071	4260	-949769
4280	-959120	4280	-946656
4300	-960368	4300	-947851
4320	-958902	4320	-948909
4340	-963289	4340	-947872
4360	-963956	4360	-949563
4380	-962660	4380	-949216
4400	-961570	4400	-949781
4420	-959333	4420	-949366
4440	-959012	4440	-948580
4460	-961539	4460	-947592
4480	-961718	4480	-947588
4500	-960422	4500	-949764
4520	-960504	4520	-948091
4540	-962941	4540	-948678
4560	-960866	4560	-949348
4580	-961872	4580	-950618
4600	-962166	4600	-947954
4620	-960219	4620	-948685
4640	-962136	4640	-952152
4660	-962074	4660	-947988
4680	-960864	4680	-948889
4700	-960208	4700	-948995
4720	-960199	4720	-947953
4740	-961657	4740	-951022
4760	-957529	4760	-949279
4780	-960659	4780	-950369
4800	-961841	4800	-950951
4820	-962788	4820	-950169
4840	-958955	4840	-949539
4860	-962555	4860	-952266
4880	-962239	4880	-948241
4900	-960272	4900	-953604
4920	-959906	4920	-947192
4940	-959460	4940	-947165
4960	-960780	4960	-951651
4980	-959780	4980	-949465
5000	-956670	5000	-948040
5020	-959690	5020	-950362
5040	-959717	5040	-948546
5060	-961102	5060	-950249
5080	-960677	5080	-948050
5100	-961301	5100	-948490
5120	-963140	5120	-947994
5140	-962599	5140	-949630
5160	-962428	5160	-949495
5180	-962847	5180	-946666
5200	-959456	5200	-950399
5220	-959184	5220	-948899
5240	-961213	5240	-949093
5260	-959068	5260	-948540
5280	-960761	5280	-947084
5300	-962466	5300	-945790
5320	-959720	5320	-949369
5340	-958486	5340	-948326
5360	-961401	5360	-951178
5380	-960852	5380	-947780
5400	-959717	5400	-949264
5420	-960824	5420	-947829
5440	-961245	5440	-946651
5460	-961187	5460	-950004
5480	-958414	5480	-949601
5500	-958626	5500	-945857
5520	-958817	5520	-950938
5540	-962558	5540	-947139
5560	-961048	5560	-947896
5580	-960824	5580	-947992
5600	-962010	5600	-950647
5620	-959646	5620	-950093
5640	-962048	5640	-949914
5660	-957440	5660	-949837
5680	-962469	5680	-951008
5700	-961751	5700	-945205
5720	-962034	5720	-949871
5740	-960943	5740	-948015
5760	-957921	5760	-949922
5780	-960732	5780	-949769
5800	-959220	5800	-947778
5820	-957974	5820	-948996
5840	-959909	5840	-948208
5860	-961795	5860	-948583
5880	-956951	5880	-950573
5900	-962446	5900	-949151
5920	-959524	5920	-948508
5940	-957489	5940	-948124
5960	-963120	5960	-950301
5980	-962641	5980	-949890
6000	-961716	6000	-950634
6020	-959539	6020	-950032
6040	-960002	6040	-948056
6060	-962578	6060	-949749
6080	-959891	6080	-951030
6100	-959878	6100	-950439
6120	-959822	6120	-948915
6140	-960321	6140	-947379
6160	-961803	6160	-949337
6180	-958361	6180	-949816
6200	-959435	6200	-949221
6220	-960493	6220	-948708
6240	-960453	6240	-949383
6260	-962755	6260	-948228
6280	-960610	6280	-947271
6300	-962625	6300	-948211
6320	-961588	6320	-952178
6340	-960385	6340	-949195
6360	-962095	6360	-947975
6380	-961224	6380	-949766
6400	-958985	6400	-949799
6420	-961010	6420	-947533
6440	-961895	6440	-952508
6460	-961328	6460	-950239
6480	-959699	6480	-949003
6500	-960848	6500	-948451
6520	-959514	6520	-950311
6540	-960680	6540	-951100
6560	-961023	6560	-949733
6580	-963398	6580	-954362
6600	-963141	6600	-950733
6620	-958580	6620	-947063
6640	-963804	6640	-946706
6660	-960604	6660	-948912
6680	-962568	6680	-947427
6700	-960500	6700	-949444
6720	-959787	6720	-947460
6740	-959627	6740	-951700
6760	-962390	6760	-947862
6780	-959614	6780	-948917
6800	-959390	6800	-950966
6820	-964130	6820	-948710
6840	-958877	6840	-946133
6860	-959984	6860	-951210
6880	-958943	6880	-949604
6900	-958986	6900	-949251
6920	-961784	6920	-951317
6940	-956609	6940	-950188
6960	-961740	6960	-949734
6980	-963104	6980	-950174
7000	-960265	7000	-948828
7020	-960101	7020	-949458
7040	-961158	7040	-950292
7060	-959488	7060	-951566
7080	-961787	7080	-950632
7100	-960707	7100	-950580
7120	-959398	7120	-949238
7140	-960078	7140	-949143
7160	-962675	7160	-952672
7180	-960354	7180	-947734
7200	-961447	7200	-950310
7220	-963322	7220	-950368
7240	-963345	7240	-948847
7260	-960551	7260	-948668
7280	-961144	7280	-949349
7300	-961489	7300	-948624
7320	-960389	7320	-950579
7340	-962089	7340	-947206
7360	-959037	7360	-946680
7380	-962822	7380	-950634
7400	-962222	7400	-948635
7420	-961226	7420	-947876
7440	-959024	7440	-947032
7460	-960108	7460	-947198
7480	-960155	7480	-950221
7500	-962990	7500	-949088
7520	-960388	7520	-948678
7540	-961258	7540	-950756
7560	-960388	7560	-950254
7580	-961400	7580	-949809
7600	-958597	7600	-948226
7620	-959518	7620	-950087
7640	-962119	7640	-948530
7660	-962317	7660	-950251
7680	-961457	7680	-946891
7700	-963139	7700	-951877
7720	-957148	7720	-951436
7740	-960236	7740	-951223
7760	-963312	7760	-949653
7780	-958782	7780	-948132
7800	-960035	7800	-948370
7820	-962294	7820	-948818
7840	-962194	7840	-952115
7860	-960963	7860	-950635
7880	-961291	7880	-948726
7900	-963086	7900	-948689
7920	-961414	7920	-948058
7940	-960317	7940	-947400
7960	-961067	7960	-951656
7980	-961103	7980	-950561
8000	-958732	8000	-950453
8020	-960867	8020	-950393
8040	-959795	8040	-948515
8060	-960606	8060	-949057
8080	-960950	8080	-949168
8100	-959110	8100	-949634
8120	-961908	8120	-949983
8140	-961386	8140	-950753
8160	-959413	8160	-950202
8180	-965181	8180	-948792
8200	-962620	8200	-947615
8220	-964188	8220	-950650
8240	-958328	8240	-951922
8260	-961936	8260	-949391
8280	-960858	8280	-950906
8300	-962366	8300	-946338
8320	-958903	8320	-949221
8340	-957709	8340	-951244
8360	-960645	8360	-951303
8380	-962475	8380	-949848
8400	-962734	8400	-950716
8420	-961964	8420	-948764
8440	-961631	8440	-947943
8460	-961783	8460	-949048
8480	-958385	8480	-950549
8500	-963395	8500	-948696
8520	-960109	8520	-948522
8540	-957982	8540	-950384
8560	-963617	8560	-949435
8580	-961368	8580	-948573
8600	-959749	8600	-948658
8620	-960696	8620	-948250
8640	-961797	8640	-949862
8660	-965838	8660	-949893
8680	-960176	8680	-949090
8700	-962346	8700	-951357
8720	-958282	8720	-948157
8740	-961304	8740	-947407
8760	-960912	8760	-948240
8780	-962838	8780	-950713
8800	-962396	8800	-948514
8820	-963204	8820	-950040
8840	-961720	8840	-950805
8860	-960948	8860	-950152
8880	-962722	8880	-949470
8900	-960100	8900	-951370
8920	-960332	8920	-949393
8940	-959555	8940	-948742
8960	-960332	8960	-950223
8980	-957815	8980	-947679
9000	-959580	9000	-951057
9020	-959424	9020	-949172
9040	-962080	9040	-948802
9060	-960192	9060	-945938
9080	-960312	9080	-950512
9100	-962201	9100	-950518
9120	-963196	9120	-948442
9140	-959695	9140	-952569
9160	-962858	9160	-947866
9180	-960662	9180	-950415
9200	-959074	9200	-949178
9220	-956736	9220	-948125
9240	-960575	9240	-948877
9260	-961325	9260	-948624
9280	-962927	9280	-947720
9300	-961531	9300	-950117
9320	-961450	9320	-951416
9340	-961693	9340	-949437
9360	-961144	9360	-950484
9380	-961086	9380	-950636
9400	-961709	9400	-949848
9420	-960997	9420	-949780
9440	-960999	9440	-948302
9460	-962615	9460	-950687
9480	-960452	9480	-948672
9500	-959163	9500	-952297
9520	-959512	9520	-948576
9540	-961729	9540	-950083
9560	-962828	9560	-950154
9580	-959551	9580	-948954
9600	-964079	9600	-951964
9620	-961386	9620	-950093
9640	-958692	9640	-947515
9660	-963579	9660	-948718
9680	-961436	9680	-948900
9700	-961909	9700	-948799
9720	-959576	9720	-950920
9740	-960905	9740	-950346
9760	-961248	9760	-950787
9780	-963951	9780	-948417
9800	-961764	9800	-950929
9820	-963022	9820	-949775
9840	-960319	9840	-953574
9860	-963796	9860	-949774
9880	-961202	9880	-953554
9900	-959310	9900	-950094
9920	-958756	9920	-947393
9940	-958555	9940	-949235
9960	-961204	9960	-948642
9980	-959960	9980	-948356
10000	-959912	10000	-947347
10020	-960204	10020	-948206
10040	-961460	10040	-950474
10060	-964449	10060	-949541
10080	-961153	10080	-949482
10100	-959788	10100	-950554
10120	-959791	10120	-949061
10140	-962868	10140	-953375
10160	-962500	10160	-948718
10180	-960972	10180	-946392
10200	-960144	10200	-951075
10220	-964171	10220	-949207
10240	-959560	10240	-948518
10260	-960530	10260	-948245
10280	-961439	10280	-948953
10300	-957955	10300	-947061
10320	-963371	10320	-952651
10340	-961767	10340	-947598
10360	-960587	10360	-947776
10380	-959606	10380	-949855
10400	-962350	10400	-951447
10420	-959635	10420	-951465
10440	-960182	10440	-949318
10460	-961192	10460	-949926
10480	-960330	10480	-947774
10500	-960918	10500	-950114
10520	-964088	10520	-949829
10540	-961205	10540	-951398
10560	-962348	10560	-949397
10580	-961918	10580	-947251
10600	-961922	10600	-948081
10620	-961767	10620	-947614
10640	-959460	10640	-947699
10660	-962522	10660	-946714
10680	-960666	10680	-947389
10700	-961970	10700	-949860
10720	-963606	10720	-950594
10740	-961619	10740	-950846
10760	-962102	10760	-950015
10780	-956868	10780	-949174
10800	-960222	10800	-949056
10820	-960129	10820	-951256
10840	-960878	10840	-949841
10860	-960740	10860	-949643
10880	-958930	10880	-946320
10900	-962561	10900	-948207
10920	-959661	10920	-949763
10940	-961266	10940	-946850
10960	-959823	10960	-948202
10980	-961776	10980	-946177
11000	-962492	11000	-949871
11020	-962114	11020	-952012
11040	-963134	11040	-949096
11060	-959543	11060	-947074
11080	-959532	11080	-950166
11100	-959330	11100	-952482
11120	-962171	11120	-949416
11140	-959989	11140	-949676
11160	-961836	11160	-949495
11180	-963040	11180	-950198
11200	-958336	11200	-949394
11220	-961619	11220	-951344
11240	-963599	11240	-950374
11260	-961662	11260	-948648
11280	-960942	11280	-949203
11300	-962930	11300	-947674
11320	-958606	11320	-949901
11340	-960304	11340	-947439
11360	-962646	11360	-949313
11380	-958635	11380	-951643
11400	-959257	11400	-947655
11420	-958023	11420	-950351
11440	-961307	11440	-951089
11460	-960004	11460	-948895
11480	-959607	11480	-948137
11500	-961548	11500	-950344
11520	-959604	11520	-948253
11540	-962329	11540	-949808
11560	-961752	11560	-951276
11580	-960404	11580	-948072
11600	-960665	11600	-949010
11620	-959949	11620	-948755
11640	-962944	11640	-947867
11660	-961131	11660	-947855
11680	-959763	11680	-949982
11700	-962547	11700	-948532
11720	-962627	11720	-951921
11740	-961528	11740	-948839
11760	-962559	11760	-951975
11780	-963180	11780	-950802
11800	-960228	11800	-948590
11820	-959775	11820	-951592
11840	-962370	11840	-947989
11860	-959427	11860	-949546
11880	-963045	11880	-948488
11900	-960594	11900	-951959
11920	-960349	11920	-948455
11940	-962008	11940	-946197
11960	-961649	11960	-949507
11980	-961034	11980	-950057
12000	-960852	12000	-950173
12020	-958683	12020	-948920
12040	-959762	12040	-950266
12060	-961167	12060	-949472
12080	-960634	12080	-950206
12100	-961096	12100	-947295
12120	-963127	12120	-948642
12140	-958546	12140	-949335
12160	-962372	12160	-948557
12180	-963591	12180	-947371
12200	-961646	12200	-947996
12220	-960173	12220	-952892
12240	-959694	12240	-951833
12260	-962348	12260	-951914
12280	-960416	12280	-949492
12300	-961336	12300	-948415
12320	-960238	12320	-949228
12340	-961384	12340	-949611
12360	-961081	12360	-948560
12380	-959740	12380	-949519
12400	-957609	12400	-950359
12420	-961673	12420	-950482
12440	-962591	12440	-949882
12460	-964255	12460	-951541
12480	-960763	12480	-947208
12500	-963717	12500	-947733
12520	-963687	12520	-951295
12540	-959778	12540	-950010
12560	-961471	12560	-949456
12580	-962293	12580	-950029
12600	-960090	12600	-948904
12620	-959668	12620	-946680
12640	-961464	12640	-947125
12660	-962309	12660	-946988
12680	-958965	12680	-948998
12700	-961537	12700	-950144
12720	-961637	12720	-952309
12740	-961760	12740	-947871
12760	-964125	12760	-951154
12780	-959881	12780	-949634
12800	-959455	12800	-951192
12820	-959804	12820	-949219
12840	-960781	12840	-947812
12860	-960681	12860	-949074
12880	-959472	12880	-948033
12900	-960838	12900	-953536
12920	-959253	12920	-949463
12940	-961475	12940	-947750
12960	-961568	12960	-951056
12980	-963557	12980	-947722
13000	-960250	13000	-949979
13020	-959833	13020	-950727
13040	-959192	13040	-947825
13060	-964658	13060	-949451
13080	-960651	13080	-945420
13100	-961710	13100	-952343
13120	-958872	13120	-951517
13140	-964826	13140	-948009
13160	-962114	13160	-947485
13180	-960025	13180	-951963
13200	-962926	13200	-952680
13220	-959468	13220	-948096
13240	-961030	13240	-947537
13260	-961685	13260	-948300
13280	-961140	13280	-948561
13300	-963052	13300	-947703
13320	-963606	13320	-947950
13340	-960696	13340	-951296
13360	-960164	13360	-948965
13380	-963074	13380	-949177
13400	-958292	13400	-950729
13420	-959679	13420	-949400
13440	-962336	13440	-949504
13460	-958916	13460	-947186
13480	-959906	13480	-949120
13500	-961880	13500	-947087
13520	-961109	13520	-949703
13540	-960708	13540	-950104
13560	-961199	13560	-947481
13580	-959145	13580	-948922
13600	-960852	13600	-951332
13620	-961861	13620	-949068
13640	-960038	13640	-949233
13660	-961314	13660	-947175
13680	-961951	13680	-946067
13700	-958706	13700	-947199
13720	-961485	13720	-949627
13740	-961538	13740	-951972
13760	-960063	13760	-950257
13780	-960140	13780	-950118
13800	-962448	13800	-950024
13820	-960135	13820	-950071
13840	-961696	13840	-948569
13860	-962272	13860	-948732
13880	-957309	13880	-948337
13900	-962342	13900	-949019
13920	-957630	13920	-948400
13940	-961022	13940	-949466
13960	-963606	13960	-947239
13980	-961728	13980	-952513
14000	-960495	14000	-950569
14020	-961102	14020	-949898
14040	-960156	14040	-949905
14060	-961688	14060	-950498
14080	-961327	14080	-949025
14100	-961653	14100	-949933
14120	-960268	14120	-953750
14140	-960508	14140	-950247
14160	-960825	14160	-949639
14180	-962802	14180	-951300
14200	-958844	14200	-950650
14220	-958708	14220	-948017
14240	-961860	14240	-948794
14260	-957291	14260	-948118
14280	-957952	14280	-950192
14300	-960595	14300	-948284
14320	-959336	14320	-948639
14340	-955956	14340	-952689
14360	-959996	14360	-948995
14380	-961055	14380	-950731
14400	-960562	14400	-948971
14420	-962068	14420	-950803
14440	-960348	14440	-951725
14460	-961671	14460	-948530
14480	-960349	14480	-946729
14500	-960572	14500	-949033
14520	-960278	14520	-948416
14540	-960126	14540	-949528
14560	-961992	14560	-949763
14580	-963608	14580	-947944
14600	-962196	14600	-948332
14620	-959141	14620	-949332
14640	-961543	14640	-950486
14660	-965033	14660	-948586
14680	-959093	14680	-949266
14700	-960935	14700	-948560
14720	-961436	14720	-950220
14740	-961431	14740	-951346
14760	-964582	14760	-948025
14780	-960063	14780	-945366
14800	-960307	14800	-946208
14820	-961909	14820	-949255
14840	-959922	14840	-949401
14860	-959466	14860	-948808
14880	-960592	14880	-950331
14900	-958226	14900	-950116
14920	-961580	14920	-950325
14940	-961758	14940	-949405
14960	-960071	14960	-950833
14980	-960769	14980	-949259
15000	-959549	15000	-948272
15020	-960500	15020	-949763
15040	-961592	15040	-949806
15060	-958452	15060	-949187
15080	-958993	15080	-949226
15100	-959592	15100	-949198
15120	-962886	15120	-951313
15140	-960390	15140	-946744
15160	-958875	15160	-948627
15180	-960096	15180	-948069
15200	-959566	15200	-951497
15220	-962402	15220	-951538
15240	-958974	15240	-947252
15260	-961255	15260	-949765
15280	-960623	15280	-950178
15300	-961012	15300	-948379
15320	-964254	15320	-949866
15340	-961490	15340	-948977
15360	-959756	15360	-949534
15380	-963313	15380	-949039
15400	-961178	15400	-950519
15420	-960197	15420	-951076
15440	-959591	15440	-948716
15460	-960304	15460	-948586
15480	-963413	15480	-948279
15500	-959325	15500	-949598
15520	-959732	15520	-949798
15540	-958918	15540	-950020
15560	-962504	15560	-950695
15580	-963408	15580	-950629
15600	-960178	15600	-950899
15620	-962007	15620	-949827
15640	-960764	15640	-946243
15660	-963049	15660	-952742
15680	-959313	15680	-949632
15700	-958617	15700	-949213
15720	-960122	15720	-948118
15740	-964569	15740	-950759
15760	-962523	15760	-945266
15780	-961621	15780	-947570
15800	-960068	15800	-949491
15820	-961121	15820	-945071
15840	-960668	15840	-947420
15860	-961176	15860	-948826
15880	-964930	15880	-945705
15900	-958472	15900	-950632
15920	-959376	15920	-949608
15940	-958019	15940	-949532
15960	-960677	15960	-951641
15980	-962978	15980	-950049
16000	-959183	16000	-948653
16020	-959401	16020	-947949
16040	-960095	16040	-950423
16060	-961644	16060	-948728
16080	-962950	16080	-949667
16100	-959897	16100	-949073
16120	-963370	16120	-950526
16140	-961670	16140	-953392
16160	-957156	16160	-947192
16180	-961188	16180	-948127
16200	-959797	16200	-949283
16220	-957908	16220	-948330
16240	-960831	16240	-951999
16260	-961220	16260	-948011
16280	-962067	16280	-945805
16300	-959766	16300	-952572
16320	-962024	16320	-948789
16340	-956696	16340	-943306
16360	-960577	16360	-953692
16380	-957483	16380	-949591
16400	-963753	16400	-950616
16420	-961744	16420	-952683
16440	-963494	16440	-949671
16460	-960854	16460	-952616
16480	-962461	16480	-949443
16500	-963881	16500	-950191
16520	-959622	16520	-947172
16540	-960082	16540	-947553
16560	-962868	16560	-950205
16580	-961277	16580	-946393
16600	-961361	16600	-949473
16620	-961952	16620	-951827
16640	-958508	16640	-947540
16660	-959520	16660	-949478
16680	-962710	16680	-948401
16700	-961266	16700	-946067
16720	-962931	16720	-949682
16740	-962447	16740	-951495
16760	-960106	16760	-950955
16780	-962475	16780	-952929
16800	-964134	16800	-952111
16820	-962574	16820	-948431
16840	-960399	16840	-949427
16860	-963025	16860	-950487
16880	-961173	16880	-952756
16900	-960015	16900	-949694
16920	-959765	16920	-948336
16940	-960621	16940	-947795
16960	-959265	16960	-949203
16980	-961550	16980	-949455
17000	-962076	17000	-953745
17020	-965794	17020	-949363
17040	-959637	17040	-947915
17060	-960298	17060	-947060
17080	-962530	17080	-951677
17100	-962027	17100	-946260
17120	-962894	17120	-949152
17140	-960781	17140	-949111
17160	-962795	17160	-949638
17180	-959421	17180	-948451
17200	-961681	17200	-951218
17220	-962272	17220	-952336
17240	-963316	17240	-947378
17260	-961737	17260	-951506
17280	-959161	17280	-950081
17300	-960321	17300	-947894
17320	-959447	17320	-949416
17340	-961955	17340	-948508
17360	-959143	17360	-946425
17380	-959899	17380	-949021
17400	-961134	17400	-946825
17420	-960089	17420	-950912
17440	-958664	17440	-947502
17460	-959313	17460	-948779
17480	-961968	17480	-948457
17500	-961669	17500	-950788
17520	-960772	17520	-950708
17540	-963075	17540	-949432
17560	-961278	17560	-951204
17580	-959305	17580	-951257
17600	-961335	17600	-949326
17620	-959480	17620	-951594
17640	-962372	17640	-947602
17660	-963604	17660	-950462
17680	-959176	17680	-949321
17700	-960177	17700	-948327
17720	-960062	17720	-949903
17740	-965984	17740	-948160
17760	-958503	17760	-949422
17780	-960506	17780	-952154
17800	-961327	17800	-946234
17820	-960963	17820	-951370
17840	-961827	17840	-948585
17860	-961957	17860	-950848
17880	-961871	17880	-949383
17900	-958472	17900	-950460
17920	-958449	17920	-949223
17940	-957089	17940	-949656
17960	-961252	17960	-948795
17980	-959644	17980	-947806
18000	-963347	18000	-950648
18020	-959448	18020	-950530
18040	-959001	18040	-948638
18060	-959656	18060	-950476
18080	-960491	18080	-947321
18100	-960900	18100	-952252
18120	-963486	18120	-947728
18140	-960270	18140	-947942
18160	-962227	18160	-946654
18180	-959355	18180	-948109
18200	-960533	18200	-946084
18220	-961508	18220	-946912
18240	-960459	18240	-950717
18260	-961587	18260	-948729
18280	-960071	18280	-949955
18300	-959415	18300	-948093
18320	-959689	18320	-948989
18340	-962920	18340	-949296
18360	-961109	18360	-950509
18380	-958831	18380	-950964
18400	-960838	18400	-950264
18420	-957966	18420	-950334
18440	-963358	18440	-948407
18460	-962192	18460	-949015
18480	-959260	18480	-949762
18500	-962665	18500	-951674
18520	-960659	18520	-946273
18540	-960426	18540	-950373
18560	-961043	18560	-951311
18580	-960266	18580	-953073
18600	-961518	18600	-951005
18620	-959448	18620	-949696
18640	-960472	18640	-948909
18660	-957692	18660	-950979
18680	-960946	18680	-950114
18700	-960722	18700	-949807
18720	-962803	18720	-950348
18740	-960376	18740	-949856
18760	-961453	18760	-949262
18780	-963286	18780	-948550
18800	-961184	18800	-950219
18820	-961548	18820	-950769
18840	-960756	18840	-950654
18860	-959878	18860	-950634
18880	-960755	18880	-948616
18900	-961100	18900	-951242
18920	-957619	18920	-951411
18940	-960205	18940	-950252
18960	-958134	18960	-946289
18980	-961116	18980	-949643
19000	-963175	19000	-949687
19020	-961909	19020	-951250
19040	-961860	19040	-949379
19060	-960694	19060	-949818
19080	-959884	19080	-950721
19100	-963747	19100	-951761
19120	-962352	19120	-948296
19140	-961828	19140	-952664
19160	-962475	19160	-949866
19180	-961147	19180	-950528
19200	-962154	19200	-952259
19220	-961731	19220	-947722
19240	-961035	19240	-948079
19260	-962752	19260	-948968
19280	-963327	19280	-952006
19300	-962501	19300	-949564
19320	-958948	19320	-948055
19340	-962168	19340	-946964
19360	-962867	19360	-949386
19380	-959225	19380	-947231
19400	-959353	19400	-949465
19420	-959054	19420	-948341
19440	-960272	19440	-950604
19460	-962706	19460	-950051
19480	-960481	19480	-951134
19500	-956573	19500	-950131
19520	-962894	19520	-946166
19540	-960645	19540	-949048
19560	-964133	19560	-951082
19580	-959202	19580	-949347
19600	-957262	19600	-950308
19620	-964307	19620	-952186
19640	-960101	19640	-950108
19660	-959120	19660	-947659
19680	-964689	19680	-948225
19700	-960191	19700	-947519
19720	-960991	19720	-950309
19740	-961793	19740	-949787
19760	-962041	19760	-949706
19780	-959500	19780	-946877
19800	-961839	19800	-949488
19820	-959930	19820	-950212
19840	-960763	19840	-949263
19860	-961546	19860	-950612
19880	-960685	19880	-951216
19900	-961514	19900	-950642
19920	-960335	19920	-952439
19940	-962118	19940	-951159
19960	-960630	19960	-948509
19980	-958356	19980	-949179
20000	-959629	20000	-949936
20020	-960041	20020	-948671
20040	-960988	20040	-949323
20060	-961306	20060	-948895
20080	-958814	20080	-951803
20100	-963402	20100	-948955
20120	-961487	20120	-946694
20140	-958415	20140	-950636
20160	-961989	20160	-949574
20180	-960104	20180	-949864
20200	-959596	20200	-947783
20220	-961987	20220	-949230
20240	-961588	20240	-950812
20260	-960859	20260	-950365
20280	-958366	20280	-948036
20300	-961339	20300	-950241
20320	-959838	20320	-950859
20340	-960591	20340	-948273
20360	-961204	20360	-950028
20380	-959669	20380	-951345
20400	-959904	20400	-950372
20420	-960899	20420	-950177
20440	-962143	20440	-947824
20460	-962395	20460	-950092
20480	-958303	20480	-949368
20500	-958539	20500	-948874
20520	-962811	20520	-948437
20540	-961815	20540	-950619
20560	-960311	20560	-949217
20580	-959223	20580	-947931
20600	-961117	20600	-950826
20620	-962972	20620	-949204
20640	-958161	20640	-949250
20660	-961452	20660	-950148
20680	-959125	20680	-948530
20700	-962093	20700	-953278
20720	-959180	20720	-947774
20740	-963390	20740	-950393
20760	-960828	20760	-950152
20780	-963339	20780	-951673
20800	-960027	20800	-952439
20820	-957172	20820	-951470
20840	-962042	20840	-949362
20860	-960949	20860	-951505
20880	-961572	20880	-951413
20900	-960672	20900	-950808
20920	-961889	20920	-946088
20940	-960013	20940	-951420
20960	-962981	20960	-950856
20980	-963218	20980	-950459
21000	-959587	21000	-948029
21020	-961637	21020	-949116
21040	-961177	21040	-949176
21060	-962755	21060	-946191
21080	-958783	21080	-948751
21100	-959201	21100	-947480
21120	-961485	21120	-950842
21140	-962639	21140	-953030
21160	-961452	21160	-950388
21180	-961316	21180	-945531
21200	-962467	21200	-949294
21220	-961563	21220	-949414
21240	-960310	21240	-951151
21260	-960389	21260	-951292
21280	-962374	21280	-950290
21300	-963848	21300	-951106
21320	-960044	21320	-951324
21340	-959960	21340	-949604
21360	-960809	21360	-949236
21380	-960326	21380	-950309
21400	-962941	21400	-948542
21420	-959252	21420	-948849
21440	-962261	21440	-945622
21460	-959662	21460	-948855
21480	-961589	21480	-950038
21500	-962656	21500	-951382
21520	-960067	21520	-949444
21540	-959103	21540	-947232
21560	-958888	21560	-948256
21580	-962166	21580	-947280
21600	-960400	21600	-951920
21620	-963614	21620	-950302
21640	-961016	21640	-949921
21660	-959963	21660	-948495
21680	-962090	21680	-950971
21700	-959894	21700	-952111
21720	-960217	21720	-947468
21740	-960307	21740	-949671
21760	-958247	21760	-950867
21780	-962136	21780	-949480
21800	-961984	21800	-946430
21820	-960434	21820	-948949
21840	-963981	21840	-951107
21860	-958805	21860	-947983
21880	-958117	21880	-948891
21900	-956608	21900	-947644
21920	-958632	21920	-948233
21940	-960584	21940	-950193
21960	-960420	21960	-951336
21980	-960744	21980	-949983
22000	-959266	22000	-950454
22020	-961791	22020	-947612
22040	-962508	22040	-949107
22060	-959870	22060	-950768
22080	-960499	22080	-948939
22100	-963519	22100	-953271
22120	-960806	22120	-948631
22140	-964108	22140	-947262
22160	-961963	22160	-949544
22180	-960560	22180	-947140
22200	-962251	22200	-949528
22220	-960561	22220	-946727
22240	-962647	22240	-950749
22260	-958070	22260	-949799
22280	-960575	22280	-949347
22300	-961574	22300	-949652
22320	-962824	22320	-950869
22340	-961991	22340	-948674
22360	-959341	22360	-949089
22380	-959658	22380	-949835
22400	-962317	22400	-949579
22420	-962290	22420	-948280
22440	-963464	22440	-948404
22460	-960766	22460	-952046
22480	-961999	22480	-949133
22500	-959057	22500	-949800
22520	-959861	22520	-947063
22540	-963104	22540	-949925
22560	-961832	22560	-951222
22580	-962276	22580	-946997
22600	-957128	22600	-949112
22620	-959916	22620	-950853
22640	-960641	22640	-951158
22660	-961577	22660	-947672
22680	-958517	22680	-949828
22700	-961197	22700	-949553
22720	-960879	22720	-947972
22740	-961452	22740	-950921
22760	-959820	22760	-951423
22780	-964018	22780	-949291
22800	-963250	22800	-949988
22820	-961980	22820	-949158
22840	-958254	22840	-948076
22860	-958960	22860	-949002
22880	-960822	22880	-949618
22900	-961592	22900	-950258
22920	-960237	22920	-950325
22940	-959227	22940	-947746
22960	-961450	22960	-951570
22980	-961451	22980	-951746
23000	-960260	23000	-947754
23020	-959894	23020	-949334
23040	-961777	23040	-950529
23060	-961572	23060	-949979
23080	-962303	23080	-948074
23100	-961600	23100	-950560
23120	-960644	23120	-949388
23140	-960577	23140	-946716
23160	-963645	23160	-949114
23180	-962312	23180	-950659
23200	-961216	23200	-947175
23220	-959738	23220	-948022
23240	-958698	23240	-949568
23260	-960669	23260	-945384
23280	-960982	23280	-950843
23300	-959913	23300	-952722
23320	-959374	23320	-947973
23340	-960529	23340	-949750
23360	-961909	23360	-945487
23380	-960403	23380	-949025
23400	-960098	23400	-950852
23420	-961878	23420	-950364
23440	-961751	23440	-944729
23460	-961024	23460	-946404
23480	-959212	23480	-950100
23500	-959487	23500	-950801
23520	-964118	23520	-949201
23540	-961623	23540	-948402
23560	-960676	23560	-951065
23580	-963697	23580	-951489
23600	-960722	23600	-948056
23620	-963098	23620	-952626
23640	-962893	23640	-946492
23660	-961818	23660	-948074
23680	-961507	23680	-947763
23700	-958531	23700	-951819
23720	-960081	23720	-948266
23740	-964994	23740	-949226
23760	-959705	23760	-947327
23780	-957730	23780	-952768
23800	-960545	23800	-948536
23820	-960424	23820	-946810
23840	-961592	23840	-953849
23860	-960628	23860	-950072
23880	-960266	23880	-948961
23900	-961862	23900	-948603
23920	-960721	23920	-949380
23940	-963800	23940	-950745
23960	-963165	23960	-950903
23980	-960468	23980	-949958
24000	-963798	24000	-947446
24020	-962059	24020	-948774
24040	-966143	24040	-949358
24060	-959073	24060	-950505
24080	-961028	24080	-950950
24100	-962791	24100	-953073
24120	-960112	24120	-951265
24140	-958743	24140	-950625
24160	-962240	24160	-950047
24180	-959966	24180	-950302
24200	-961424	24200	-948798
24220	-959320	24220	-949586
24240	-960827	24240	-949077
24260	-962193	24260	-948208
24280	-961588	24280	-947905
24300	-960292	24300	-950139
24320	-960694	24320	-950994
24340	-962113	24340	-947790
24360	-962531	24360	-950906
24380	-961100	24380	-948747
24400	-961567	24400	-946974
24420	-961811	24420	-949689
24440	-960794	24440	-950783
24460	-958650	24460	-949998
24480	-961420	24480	-948311
24500	-959795	24500	-945852
24520	-963024	24520	-950076
24540	-958978	24540	-949541
24560	-961461	24560	-948665
24580	-960097	24580	-948464
24600	-964932	24600	-946349
24620	-958533	24620	-951197
24640	-962272	24640	-951622
24660	-963355	24660	-948555
24680	-960762	24680	-948581
24700	-961659	24700	-948360
24720	-962433	24720	-950020
24740	-957578	24740	-949728
24760	-959873	24760	-947942
24780	-961258	24780	-950814
24800	-960426	24800	-950948
24820	-964348	24820	-949130
24840	-963370	24840	-951865
24860	-960947	24860	-949768
24880	-959522	24880	-949808
24900	-962437	24900	-949304
24920	-961592	24920	-948735
24940	-962113	24940	-947858
24960	-963015	24960	-950953
24980	-959617	24980	-950728
25000	-961849	25000	-949163
25020	-961620	25020	-950545
25040	-961888	25040	-947826
25060	-961405	25060	-945153
25080	-961664	25080	-950084
25100	-959583	25100	-946205
25120	-961442	25120	-949220
25140	-964525	25140	-951344
25160	-959397	25160	-949931
25180	-961968	25180	-949722
25200	-963142	25200	-948205
25220	-958341	25220	-951924
25240	-959064	25240	-950482
25260	-961869	25260	-954227
25280	-962232	25280	-949995
25300	-960862	25300	-951315
25320	-962364	25320	-951976
25340	-959611	25340	-947971
25360	-962644	25360	-948374
25380	-962178	25380	-949457
25400	-964971	25400	-948762
25420	-960169	25420	-949920
25440	-960657	25440	-949396
25460	-958220	25460	-948681
25480	-960307	25480	-947732
25500	-961211	25500	-948773
25520	-960864	25520	-951403
25540	-961516	25540	-949326
25560	-961268	25560	-949198
25580	-963172	25580	-950371
25600	-960681	25600	-947457
25620	-960697	25620	-948819
25640	-957616	25640	-947898
25660	-961037	25660	-949440
25680	-960169	25680	-948527
25700	-959689	25700	-948164
25720	-962219	25720	-951895
25740	-961728	25740	-948483
25760	-962152	25760	-947492
25780	-960662	25780	-951314
25800	-959417	25800	-952471
25820	-961643	25820	-949795
25840	-959680	25840	-949332
25860	-963027	25860	-950509
25880	-960995	25880	-951545
25900	-957969	25900	-948481
25920	-958635	25920	-948329
25940	-961196	25940	-948365
25960	-962103	25960	-951520
25980	-961217	25980	-947152
26000	-960394	26000	-949624
26020	-962447	26020	-947289
26040	-960179	26040	-952588
26060	-961454	26060	-946733
26080	-958070	26080	-948814
26100	-963587	26100	-947323
26120	-958978	26120	-950735
26140	-959455	26140	-952395
26160	-960110	26160	-948971
26180	-960623	26180	-948830
26200	-962810	26200	-949821
26220	-964201	26220	-949418
26240	-959664	26240	-948483
26260	-961503	26260	-949696
26280	-960961	26280	-950367
26300	-960902	26300	-951422
26320	-960032	26320	-948710
26340	-959701	26340	-950095
26360	-960688	26360	-950706
26380	-962058	26380	-949970
26400	-961840	26400	-949921
26420	-961052	26420	-947883
26440	-961092	26440	-951712
26460	-958615	26460	-951047
26480	-964160	26480	-945466
26500	-959442	26500	-948642
26520	-960527	26520	-947980
26540	-960038	26540	-949687
26560	-961523	26560	-949894
26580	-960086	26580	-948870
26600	-959559	26600	-947193
26620	-957742	26620	-947636
26640	-959071	26640	-951133
26660	-962426	26660	-951325
26680	-960087	26680	-946665
26700	-962765	26700	-951970
26720	-962142	26720	-946912
26740	-960297	26740	-951136
26760	-961696	26760	-950500
26780	-960595	26780	-951070
26800	-960345	26800	-950007
26820	-960202	26820	-946770
26840	-959839	26840	-951120
26860	-962202	26860	-950527
26880	-961562	26880	-950637
26900	-961715	26900	-950152
26920	-960335	26920	-949547
26940	-962105	26940	-950006
26960	-961387	26960	-947924
26980	-960765	26980	-950718
27000	-961329	27000	-947073
27020	-963561	27020	-950027
27040	-962871	27040	-948776
27060	-960850	27060	-950989
27080	-961568	27080	-949862
27100	-959352	27100	-947020
27120	-961484	27120	-950428
27140	-961382	27140	-945481
27160	-961077	27160	-950029
27180	-961759	27180	-951062
27200	-961818	27200	-950112
27220	-963135	27220	-949522
27240	-963264	27240	-948163
27260	-958601	27260	-948723
27280	-961776	27280	-949886
27300	-960862	27300	-950761
27320	-962270	27320	-946598
27340	-962500	27340	-948686
27360	-963266	27360	-952101
27380	-959090	27380	-950395
27400	-959912	27400	-949855
27420	-961993	27420	-952394
27440	-961404	27440	-951341
27460	-958308	27460	-948678
27480	-961792	27480	-946874
27500	-958726	27500	-949367
27520	-960675	27520	-950154
27540	-962447	27540	-951866
27560	-961340	27560	-950160
27580	-960269	27580	-950748
27600	-961139	27600	-947783
27620	-960283	27620	-948517
27640	-960464	27640	-948386
27660	-960360	27660	-947638
27680	-961247	27680	-948966
27700	-957066	27700	-949624
27720	-959616	27720	-948524
27740	-961708	27740	-948289
27760	-961128	27760	-949459
27780	-962530	27780	-952084
27800	-957806	27800	-951023
27820	-960743	27820	-949650
27840	-958616	27840	-951044
27860	-959784	27860	-951003
27880	-963459	27880	-950425
27900	-960177	27900	-947709
27920	-961706	27920	-949699
27940	-961206	27940	-949099
27960	-959772	27960	-948889
27980	-959659	27980	-948128
28000	-962564	28000	-948518
28020	-961237	28020	-948850
28040	-958673	28040	-945978
28060	-961860	28060	-951608
28080	-961845	28080	-949506
28100	-958933	28100	-950680
28120	-960671	28120	-949943
28140	-962852	28140	-949470
28160	-962181	28160	-949044
28180	-960413	28180	-948237
28200	-964487	28200	-949615
28220	-963709	28220	-950071
28240	-960149	28240	-952365
28260	-959461	28260	-952014
28280	-959405	28280	-950604
28300	-963114	28300	-951314
28320	-961863	28320	-951201
28340	-961250	28340	-952038
28360	-960387	28360	-947521
28380	-962452	28380	-950852
28400	-961422	28400	-949721
28420	-962160	28420	-950526
28440	-962250	28440	-948675
28460	-963498	28460	-953361
28480	-963098	28480	-947410
28500	-961301	28500	-950024
28520	-962855	28520	-951346
28540	-960499	28540	-949831
28560	-959571	28560	-950304
28580	-961200	28580	-949071
28600	-959673	28600	-949211
28620	-961831	28620	-950918
28640	-959162	28640	-949892
28660	-961493	28660	-950530
28680	-961475	28680	-951167
28700	-959245	28700	-949387
28720	-959008	28720	-951651
28740	-962061	28740	-947734
28760	-966113	28760	-947526
28780	-958802	28780	-947207
28800	-957447	28800	-951227
28820	-961432	28820	-949724
28840	-958977	28840	-948345
28860	-960685	28860	-951164
28880	-962733	28880	-946479
28900	-960581	28900	-947597
28920	-960697	28920	-949556
28940	-963469	28940	-948042
28960	-959791	28960	-950568
28980	-960590	28980	-949572
29000	-960349	29000	-951682
29020	-961021	29020	-953424
29040	-961045	29040	-945393
29060	-958774	29060	-946600
29080	-960729	29080	-948469
29100	-959566	29100	-948220
29120	-962691	29120	-950443
29140	-959637	29140	-951052
29160	-962683	29160	-949342
29180	-963202	29180	-949894
29200	-961082	29200	-946801
29220	-959580	29220	-947904
29240	-963229	29240	-951751
29260	-961940	29260	-948587
29280	-959615	29280	-948843
29300	-960022	29300	-948502
29320	-959669	29320	-945468
29340	-960628	29340	-948964
29360	-961419	29360	-951568
29380	-963824	29380	-945743
29400	-961277	29400	-948413
29420	-961025	29420	-949293
29440	-957782	29440	-949073
29460	-960860	29460	-950336
29480	-962677	29480	-949329
29500	-964935	29500	-949805
29520	-965006	29520	-950386
29540	-959935	29540	-950993
29560	-959792	29560	-950139
29580	-961398	29580	-952785
29600	-962677	29600	-949234
29620	-958441	29620	-951484
29640	-961141	29640	-949173
29660	-962459	29660	-953321
29680	-960703	29680	-952508
29700	-957249	29700	-951098
29720	-961614	29720	-949325
29740	-963856	29740	-949728
29760	-959838	29760	-949703
29780	-959673	29780	-945380
29800	-960957	29800	-948015
29820	-959672	29820	-948443
29840	-962012	29840	-949331
29860	-957734	29860	-949491
29880	-960704	29880	-952582
29900	-961318	29900	-949991
29920	-961691	29920	-949845
29940	-958466	29940	-950118
29960	-959342	29960	-945832
29980	-961132	29980	-950860
30000	-962126	30000	-947826
30020	-960336	30020	-951067
30040	-963258	30040	-949505
30060	-962310	30060	-951030
30080	-959303	30080	-947964
30100	-958847	30100	-952604
30120	-961194	30120	-952688
30140	-963197	30140	-949341
30160	-960177	30160	-950348
30180	-964360	30180	-948303
30200	-961486	30200	-952021
30220	-961123	30220	-948661
30240	-959641	30240	-947278
30260	-960680	30260	-948619
30280	-960879	30280	-952493
30300	-960610	30300	-949426
30320	-963498	30320	-950328
30340	-960295	30340	-949512
30360	-959204	30360	-950382
30380	-959520	30380	-952020
30400	-960129	30400	-950687
30420	-962101	30420	-949204
30440	-960752	30440	-947493
30460	-962990	30460	-950018
30480	-959629	30480	-950764
30500	-960581	30500	-950039
30520	-957410	30520	-950765
30540	-962876	30540	-949958
30560	-961735	30560	-949630
30580	-961574	30580	-948455
30600	-960778	30600	-946422
30620	-961586	30620	-947700
30640	-959994	30640	-947278
30660	-961591	30660	-949631
30680	-961144	30680	-950857
30700	-961869	30700	-950821
30720	-963201	30720	-949465
30740	-963167	30740	-946845
30760	-961852	30760	-951344
30780	-959141	30780	-948862
30800	-959375	30800	-949785
30820	-962743	30820	-948700
30840	-960501	30840	-951396
30860	-961404	30860	-948058
30880	-960044	30880	-946012
30900	-961564	30900	-950072
30920	-963857	30920	-948405
30940	-960923	30940	-949287
30960	-962411	30960	-948887
30980	-963591	30980	-951083
31000	-957826	31000	-949349
31020	-961257	31020	-947608
31040	-963436	31040	-950313
31060	-960745	31060	-949025
31080	-960731	31080	-951313
31100	-960050	31100	-951631
31120	-959632	31120	-948569
31140	-958869	31140	-951274
31160	-960047	31160	-949225
31180	-960339	31180	-948344
31200	-962004	31200	-948196
31220	-960260	31220	-946167
31240	-960009	31240	-950046
31260	-965368	31260	-950789
31280	-959850	31280	-948265
31300	-962889	31300	-950760
31320	-961496	31320	-949507
31340	-959181	31340	-953854
31360	-962759	31360	-949160
31380	-959665	31380	-952996
31400	-960625	31400	-949886
31420	-960746	31420	-945959
31440	-963043	31440	-949666
31460	-961520	31460	-950012
31480	-960905	31480	-951733
31500	-960384	31500	-948680
31520	-959628	31520	-950138
31540	-961971	31540	-949418
31560	-962192	31560	-949114
31580	-962546	31580	-948848
31600	-958696	31600	-951743
31620	-962489	31620	-948398
31640	-959902	31640	-949342
31660	-960914	31660	-949271
31680	-962486	31680	-949926
31700	-960707	31700	-948713
31720	-960945	31720	-950710
31740	-963693	31740	-951694
31760	-959664	31760	-951435
31780	-961880	31780	-947746
31800	-959908	31800	-949532
31820	-961658	31820	-950225
31840	-961742	31840	-950179
31860	-960385	31860	-951922
31880	-961969	31880	-948641
31900	-959505	31900	-948343
31920	-962925	31920	-948887
31940	-959918	31940	-948558
31960	-961432	31960	-950422
31980	-965102	31980	-948101
32000	-959857	32000	-951551
32020	-960871	32020	-949174
32040	-960686	32040	-952913
32060	-961029	32060	-948087
32080	-961826	32080	-948077
32100	-960100	32100	-949249
32120	-961718	32120	-949973
32140	-960308	32140	-949747
32160	-959304	32160	-947648
32180	-961936	32180	-946942
32200	-958966	32200	-950488
32220	-963579	32220	-949032
32240	-958701	32240	-949271
32260	-960290	32260	-947154
32280	-960845	32280	-951743
32300	-961462	32300	-948198
32320	-961907	32320	-949134
32340	-964277	32340	-945958
32360	-959893	32360	-951417
32380	-959610	32380	-949687
32400	-958413	32400	-951968
32420	-961010	32420	-950370
32440	-960742	32440	-951714
32460	-960413	32460	-951297
32480	-962042	32480	-949431
32500	-962088	32500	-951356
32520	-960514	32520	-951783
32540	-961315	32540	-949357
32560	-963915	32560	-948824
32580	-962263	32580	-947703
32600	-957634	32600	-952779
32620	-962484	32620	-947586
32640	-960168	32640	-948969
32660	-961814	32660	-948323
32680	-961919	32680	-949748
32700	-963346	32700	-950873
32720	-961784	32720	-949649
32740	-958907	32740	-950909
32760	-961871	32760	-948430
32780	-959882	32780	-950262
32800	-960320	32800	-948479
32820	-961050	32820	-950171
32840	-959841	32840	-947776
32860	-960389	32860	-949567
32880	-962448	32880	-951265
32900	-961400	32900	-950499
32920	-959874	32920	-949033
32940	-962986	32940	-950376
32960	-965163	32960	-948514
32980	-959865	32980	-952004
33000	-959787	33000	-952665
33020	-964943	33020	-952103
33040	-959859	33040	-951063
33060	-961270	33060	-948646
33080	-962473	33080	-948769
33100	-961784	33100	-948550
33120	-958273	33120	-949884
33140	-964256	33140	-948635
33160	-959706	33160	-951411
33180	-963370	33180	-952782
33200	-958572	33200	-951222
33220	-962086	33220	-950321
33240	-960483	33240	-947741
33260	-960638	33260	-948228
33280	-962394	33280	-951669
33300	-961309	33300	-950905
33320	-961463	33320	-945932
33340	-962336	33340	-951642
33360	-963818	33360	-948547
33380	-964368	33380	-947119
33400	-962302	33400	-949383
33420	-962331	33420	-951107
33440	-958494	33440	-951375
33460	-961467	33460	-946132
33480	-959513	33480	-948947
33500	-958444	33500	-952115
33520	-961909	33520	-949918
33540	-960193	33540	-951650
33560	-962481	33560	-951064
33580	-961512	33580	-948729
33600	-958263	33600	-949519
33620	-960667	33620	-946796
33640	-959928	33640	-949529
33660	-961268	33660	-949289
33680	-963200	33680	-948300
33700	-961002	33700	-949334
33720	-959970	33720	-951089
33740	-964040	33740	-947200
33760	-961110	33760	-954056
33780	-960791	33780	-950960
33800	-961916	33800	-948468
33820	-960408	33820	-951642
33840	-960287	33840	-949462
33860	-964408	33860	-948047
33880	-963309	33880	-947947
33900	-964946	33900	-948906
33920	-959196	33920	-949329
33940	-962204	33940	-949071
33960	-962205	33960	-949521
33980	-961374	33980	-947827
34000	-961267	34000	-950794
34020	-959412	34020	-948854
34040	-962464	34040	-947486
34060	-965084	34060	-949762
34080	-958811	34080	-949348
34100	-958965	34100	-950021
34120	-959497	34120	-949421
34140	-962162	34140	-950433
34160	-960179	34160	-949953
34180	-962610	34180	-949219
34200	-960066	34200	-949679
34220	-963362	34220	-951221
34240	-960081	34240	-949829
34260	-959422	34260	-949610
34280	-961096	34280	-949122
34300	-962674	34300	-950235
34320	-961304	34320	-949534
34340	-963240	34340	-949825
34360	-962865	34360	-951667
34380	-960713	34380	-950451
34400	-960146	34400	-950180
34420	-962664	34420	-949246
34440	-962847	34440	-950309
34460	-961155	34460	-949828
34480	-964022	34480	-948379
34500	-962550	34500	-948669
34520	-960999	34520	-950685
34540	-962514	34540	-948706
34560	-960732	34560	-950437
34580	-962857	34580	-949199
34600	-960023	34600	-948904
34620	-962141	34620	-949624
34640	-961649	34640	-950080
34660	-960225	34660	-950908
34680	-959366	34680	-948876
34700	-961640	34700	-949041
34720	-961881	34720	-947934
34740	-961545	34740	-948034
34760	-962576	34760	-950208
34780	-961711	34780	-949847
34800	-963016	34800	-951952
34820	-958611	34820	-948736
34840	-961067	34840	-950916
34860	-963062	34860	-951674
34880	-962197	34880	-950791
34900	-959628	34900	-946893
34920	-960758	34920	-948126
34940	-960292	34940	-949122
34960	-961942	34960	-948710
34980	-961580	34980	-950201
35000	-963119	35000	-947453
35020	-963268	35020	-948561
35040	-961746	35040	-949588
35060	-963616	35060	-952860
35080	-962358	35080	-951618
35100	-958944	35100	-948752
35120	-962620	35120	-950590
35140	-959377	35140	-949457
35160	-961329	35160	-949975
35180	-962299	35180	-949195
35200	-962245	35200	-950311
35220	-963022	35220	-951113
35240	-960802	35240	-949236
35260	-962369	35260	-948363
35280	-960514	35280	-953419
35300	-961700	35300	-947092
35320	-959911	35320	-948215
35340	-961094	35340	-951524
35360	-961395	35360	-949773
35380	-961628	35380	-948040
35400	-959360	35400	-949904
35420	-960055	35420	-950143
35440	-964333	35440	-951636
35460	-962363	35460	-948438
35480	-962298	35480	-950769
35500	-959482	35500	-952393
35520	-963128	35520	-949106
35540	-958988	35540	-950573
35560	-957660	35560	-950053
35580	-961966	35580	-949977
35600	-962005	35600	-949816
35620	-960890	35620	-948016
35640	-959863	35640	-949426
35660	-960781	35660	-947059
35680	-962765	35680	-949549
35700	-963401	35700	-951109
35720	-960730	35720	-949652
35740	-962542	35740	-950738
35760	-963520	35760	-946901
35780	-960842	35780	-950775
35800	-961070	35800	-950092
35820	-958761	35820	-953045
35840	-959434	35840	-948830
35860	-960506	35860	-949260
35880	-960720	35880	-947165
35900	-961183	35900	-948522
35920	-961868	35920	-948787
35940	-960012	35940	-949644
35960	-959786	35960	-950209
35980	-960794	35980	-949734
36000	-963164	36000	-948272
36020	-963695	36020	-949981
36040	-960625	36040	-947757
36060	-958434	36060	-952931
36080	-961590	36080	-949202
36100	-962896	36100	-947366
36120	-961824	36120	-950584
36140	-960166	36140	-948334
36160	-961368	36160	-950500
36180	-962625	36180	-951741
36200	-963087	36200	-950573
36220	-963324	36220	-948226
36240	-959818	36240	-949251
36260	-962035	36260	-949824
36280	-959752	36280	-947922
36300	-959327	36300	-947122
36320	-960989	36320	-948103
36340	-961353	36340	-952102
36360	-959975	36360	-950042
36380	-961552	36380	-948722
36400	-964124	36400	-948043
36420	-960649	36420	-947991
36440	-961336	36440	-951066
36460	-962534	36460	-949242
36480	-961175	36480	-947618
36500	-958657	36500	-949866
36520	-961367	36520	-946864
36540	-964391	36540	-949469
36560	-962176	36560	-947462
36580	-961563	36580	-947999
36600	-960172	36600	-949577
36620	-961914	36620	-949798
36640	-960336	36640	-950786
36660	-962040	36660	-949298
36680	-961718	36680	-948803
36700	-963748	36700	-948560
36720	-960212	36720	-950156
36740	-960588	36740	-948074
36760	-962292	36760	-949088
36780	-964617	36780	-948857
36800	-961978	36800	-950579
36820	-961325	36820	-951117
36840	-961390	36840	-949660
36860	-960009	36860	-949241
36880	-960089	36880	-951008
36900	-962488	36900	-948645
36920	-961498	36920	-951840
36940	-961726	36940	-949753
36960	-960858	36960	-950025
36980	-961230	36980	-950708
37000	-959369	37000	-948009
37020	-961963	37020	-949082
37040	-961030	37040	-949997
37060	-957223	37060	-950916
37080	-959816	37080	-949207
37100	-964948	37100	-949629
37120	-962288	37120	-945376
37140	-963825	37140	-948397
37160	-962026	37160	-950051
37180	-962677	37180	-949394
37200	-961680	37200	-951152
37220	-959994	37220	-952671
37240	-962707	37240	-949306
37260	-962151	37260	-948152
37280	-959724	37280	-951377
37300	-961589	37300	-950740
37320	-960708	37320	-948798
37340	-963052	37340	-950846
37360	-961129	37360	-948060
37380	-960268	37380	-947204
37400	-960661	37400	-947900
37420	-959770	37420	-950663
37440	-962431	37440	-953997
37460	-960967	37460	-947809
37480	-961204	37480	-950385
37500	-963469	37500	-948190
37520	-958132	37520	-949529
37540	-960392	37540	-950761
37560	-960888	37560	-951108
37580	-957906	37580	-948021
37600	-961886	37600	-949610
37620	-961828	37620	-952087
37640	-961535	37640	-952486
37660	-961480	37660	-946990
37680	-959315	37680	-950310
37700	-961174	37700	-949605
37720	-962232	37720	-949898
37740	-960168	37740	-950312
37760	-963944	37760	-952663
37780	-959823	37780	-949015
37800	-959943	37800	-947184
37820	-960603	37820	-950882
37840	-964162	37840	-950072
37860	-961757	37860	-949424
37880	-959486	37880	-952827
37900	-959216	37900	-949316
37920	-957908	37920	-947290
37940	-959182	37940	-949688
37960	-960009	37960	-950519
37980	-962013	37980	-947670
38000	-961235	38000	-950163
38020	-959214	38020	-948278
38040	-959625	38040	-948377
38060	-962059	38060	-952059
38080	-961094	38080	-952755
38100	-960714	38100	-949824
38120	-961683	38120	-945964
38140	-963061	38140	-950571
38160	-959080	38160	-952056
38180	-959934	38180	-950041
38200	-959585	38200	-948034
38220	-960137	38220	-949856
38240	-962587	38240	-951112
38260	-962361	38260	-949377
38280	-960927	38280	-951818
38300	-961903	38300	-947189
38320	-963472	38320	-950971
38340	-959321	38340	-948863
38360	-959863	38360	-948436
38380	-962099	38380	-950554
38400	-964846	38400	-949299
38420	-960169	38420	-947208
38440	-958795	38440	-950668
38460	-960413	38460	-947120
38480	-960830	38480	-948598
38500	-961421	38500	-948204
38520	-962470	38520	-951392
38540	-963955	38540	-949160
38560	-964415	38560	-948139
38580	-965550	38580	-949756
38600	-960776	38600	-950402
38620	-959820	38620	-946976
38640	-961079	38640	-949338
38660	-964066	38660	-948390
38680	-962439	38680	-949692
38700	-959607	38700	-948023
38720	-962481	38720	-950399
38740	-960699	38740	-949166
38760	-963527	38760	-948678
38780	-961940	38780	-948833
38800	-960374	38800	-949367
38820	-960538	38820	-948596
38840	-959612	38840	-950506
38860	-963451	38860	-948442
38880	-964164	38880	-948898
38900	-962751	38900	-948748
38920	-963720	38920	-952891
38940	-961274	38940	-949170
38960	-961589	38960	-949982
38980	-964854	38980	-950381
39000	-958642	39000	-952278
39020	-960419	39020	-950437
39040	-960518	39040	-951785
39060	-962578	39060	-951310
39080	-960009	39080	-949882
39100	-961613	39100	-951899
39120	-962064	39120	-949276
39140	-961935	39140	-951235
39160	-962582	39160	-948397
39180	-958204	39180	-948611
39200	-959882	39200	-947601
39220	-960815	39220	-947731
39240	-958681	39240	-954171
39260	-962038	39260	-947003
39280	-960800	39280	-952568
39300	-961222	39300	-949917
39320	-960310	39320	-947886
39340	-963625	39340	-949502
39360	-960404	39360	-952211
39380	-959452	39380	-948394
39400	-961398	39400	-950443
39420	-962453	39420	-948364
39440	-960822	39440	-948499
39460	-961406	39460	-949219
39480	-963078	39480	-949377
39500	-963131	39500	-951618
39520	-958795	39520	-948846
39540	-960361	39540	-949173
39560	-964533	39560	-951471
39580	-960726	39580	-950826
39600	-959021	39600	-947553
39620	-960438	39620	-949257
39640	-962890	39640	-948422
39660	-962655	39660	-949401
39680	-964440	39680	-947074
39700	-960451	39700	-950537
39720	-961645	39720	-951744
39740	-959435	39740	-951115
39760	-958778	39760	-949648
39780	-961950	39780	-948434
39800	-961037	39800	-949674
39820	-961485	39820	-949925
39840	-962470	39840	-947702
39860	-959939	39860	-948506
39880	-963153	39880	-949089
39900	-961065	39900	-950264
39920	-963969	39920	-950307
[truncated: 3,004 more rows]

## Sheet: CYP3A4_RG
Time	Radius of gyration	Time	Radius of gyration
(ps)	(nm)	(ps)	(nm)
CYP3A4	CYP3A4	CYP3A4-Rutin	CYP3A4-Rutin
0	2.27245	0	2.27195
20	2.30031	20	2.28523
40	2.29689	40	2.29165
60	2.29965	60	2.29158
80	2.28954	80	2.29509
100	2.30049	100	2.29079
120	2.29264	120	2.29339
140	2.29613	140	2.29431
160	2.29774	160	2.29534
180	2.29756	180	2.29839
200	2.30989	200	2.29404
220	2.29565	220	2.29468
240	2.29983	240	2.30179
260	2.29349	260	2.29521
280	2.30195	280	2.30528
300	2.2995	300	2.30195
320	2.30195	320	2.3064
340	2.30683	340	2.305
360	2.2931	360	2.30106
380	2.29875	380	2.30481
400	2.29373	400	2.30797
420	2.29281	420	2.30037
440	2.2843	440	2.29759
460	2.28746	460	2.29626
480	2.29193	480	2.3042
500	2.3022	500	2.29347
520	2.28391	520	2.2972
540	2.28878	540	2.29967
560	2.29286	560	2.29403
580	2.28505	580	2.29607
600	2.29048	600	2.30038
620	2.2833	620	2.30004
640	2.29283	640	2.31012
660	2.28996	660	2.29391
680	2.29903	680	2.29273
700	2.29193	700	2.30006
720	2.30015	720	2.30056
740	2.30119	740	2.30292
760	2.30332	760	2.29644
780	2.30208	780	2.30165
800	2.29615	800	2.2947
820	2.30583	820	2.29886
840	2.30299	840	2.29499
860	2.29821	860	2.29377
880	2.2969	880	2.29241
900	2.29416	900	2.28892
920	2.31217	920	2.29346
940	2.30296	940	2.29599
960	2.30186	960	2.29376
980	2.30284	980	2.29336
1000	2.30642	1000	2.29916
1020	2.29839	1020	2.30531
1040	2.29455	1040	2.30573
1060	2.29255	1060	2.30754
1080	2.29267	1080	2.30606
1100	2.29748	1100	2.30899
1120	2.2996	1120	2.29739
1140	2.30349	1140	2.3029
1160	2.29548	1160	2.31352
1180	2.29825	1180	2.30547
1200	2.29065	1200	2.30409
1220	2.29306	1220	2.29502
1240	2.29527	1240	2.29953
1260	2.30415	1260	2.29789
1280	2.2977	1280	2.29477
1300	2.29968	1300	2.30055
1320	2.3026	1320	2.30336
1340	2.29856	1340	2.29676
1360	2.29723	1360	2.30147
1380	2.29676	1380	2.30233
1400	2.29352	1400	2.29917
1420	2.2953	1420	2.30249
1440	2.29542	1440	2.30302
1460	2.30043	1460	2.29983
1480	2.30133	1480	2.29775
1500	2.29753	1500	2.30269
1520	2.29233	1520	2.29943
1540	2.29569	1540	2.30099
1560	2.29534	1560	2.31156
1580	2.30254	1580	2.30395
1600	2.29543	1600	2.30419
1620	2.29308	1620	2.30822
1640	2.29553	1640	2.30004
1660	2.30026	1660	2.30973
1680	2.30135	1680	2.30664
1700	2.29483	1700	2.30607
1720	2.29446	1720	2.2963
1740	2.29908	1740	2.29474
1760	2.29237	1760	2.30656
1780	2.298	1780	2.29814
1800	2.30313	1800	2.29934
1820	2.29607	1820	2.297
1840	2.29136	1840	2.29674
1860	2.28596	1860	2.29395
1880	2.29826	1880	2.29434
1900	2.2969	1900	2.30374
1920	2.29828	1920	2.29217
1940	2.30425	1940	2.29741
1960	2.29759	1960	2.29825
1980	2.30872	1980	2.29709
2000	2.29233	2000	2.2919
2020	2.29663	2020	2.28947
2040	2.30056	2040	2.29966
2060	2.29496	2060	2.29745
2080	2.29449	2080	2.30644
2100	2.28985	2100	2.28894
2120	2.29261	2120	2.29674
2140	2.29811	2140	2.28989
2160	2.29169	2160	2.29692
2180	2.30668	2180	2.2941
2200	2.302	2200	2.29133
2220	2.30282	2220	2.29083
2240	2.30953	2240	2.29794
2260	2.30262	2260	2.29662
2280	2.31006	2280	2.29996
2300	2.31103	2300	2.2917
2320	2.31216	2320	2.29106
2340	2.31866	2340	2.28938
2360	2.30404	2360	2.29271
2380	2.30581	2380	2.28981
2400	2.31183	2400	2.28032
2420	2.3064	2420	2.29085
2440	2.30833	2440	2.28077
2460	2.30557	2460	2.28937
2480	2.30657	2480	2.29292
2500	2.31764	2500	2.29431
2520	2.30496	2520	2.2992
2540	2.30002	2540	2.29427
2560	2.30054	2560	2.29503
2580	2.29553	2580	2.2857
2600	2.30385	2600	2.29124
2620	2.29612	2620	2.28954
2640	2.30675	2640	2.29441
2660	2.29703	2660	2.29379
2680	2.30102	2680	2.30235
2700	2.30189	2700	2.30515
2720	2.30251	2720	2.30111
2740	2.30139	2740	2.29679
2760	2.29377	2760	2.29954
2780	2.29253	2780	2.29729
2800	2.29666	2800	2.29476
2820	2.29213	2820	2.29599
2840	2.2989	2840	2.28702
2860	2.30013	2860	2.28659
2880	2.30509	2880	2.2892
2900	2.29956	2900	2.30103
2920	2.30658	2920	2.29201
2940	2.30293	2940	2.28808
2960	2.30092	2960	2.29992
2980	2.29903	2980	2.29481
3000	2.29962	3000	2.29872
3020	2.29501	3020	2.30198
3040	2.29152	3040	2.28867
3060	2.29505	3060	2.29841
3080	2.30734	3080	2.29355
3100	2.30099	3100	2.28425
3120	2.30037	3120	2.29561
3140	2.29372	3140	2.29085
3160	2.29437	3160	2.29507
3180	2.29213	3180	2.28833
3200	2.2911	3200	2.29431
3220	2.29727	3220	2.30068
3240	2.29604	3240	2.29368
3260	2.29702	3260	2.29591
3280	2.29324	3280	2.28914
3300	2.2997	3300	2.30358
3320	2.2976	3320	2.29699
3340	2.2923	3340	2.28659
3360	2.29202	3360	2.29544
3380	2.28924	3380	2.30588
3400	2.2867	3400	2.2999
3420	2.28854	3420	2.29897
3440	2.28879	3440	2.29571
3460	2.29096	3460	2.29676
3480	2.29762	3480	2.29708
3500	2.29613	3500	2.29349
3520	2.29071	3520	2.29309
3540	2.2931	3540	2.2864
3560	2.28972	3560	2.29769
3580	2.29056	3580	2.29245
3600	2.30293	3600	2.29014
3620	2.29243	3620	2.297
3640	2.30199	3640	2.29947
3660	2.29302	3660	2.29554
3680	2.29111	3680	2.30283
3700	2.30095	3700	2.30188
3720	2.29891	3720	2.29433
3740	2.29606	3740	2.30429
3760	2.29268	3760	2.29195
3780	2.29098	3780	2.30375
3800	2.2913	3800	2.29932
3820	2.29355	3820	2.2973
3840	2.30075	3840	2.29977
3860	2.29662	3860	2.28958
3880	2.28627	3880	2.29843
3900	2.29444	3900	2.29185
3920	2.29285	3920	2.29758
3940	2.29558	3940	2.28848
3960	2.29181	3960	2.29503
3980	2.29742	3980	2.29194
4000	2.30113	4000	2.30273
4020	2.28891	4020	2.3039
4040	2.29376	4040	2.30354
4060	2.28911	4060	2.30267
4080	2.28907	4080	2.29365
4100	2.30198	4100	2.30059
4120	2.29142	4120	2.29196
4140	2.30242	4140	2.30267
4160	2.2915	4160	2.29117
4180	2.29371	4180	2.28733
4200	2.29587	4200	2.29615
4220	2.30132	4220	2.29519
4240	2.29253	4240	2.29486
4260	2.29905	4260	2.29497
4280	2.2893	4280	2.29878
4300	2.29054	4300	2.29861
4320	2.30361	4320	2.29758
4340	2.28853	4340	2.30085
4360	2.29165	4360	2.30443
4380	2.29394	4380	2.30375
4400	2.29425	4400	2.30695
4420	2.28648	4420	2.29337
4440	2.29649	4440	2.30144
4460	2.28755	4460	2.29443
4480	2.29287	4480	2.29321
4500	2.28901	4500	2.29459
4520	2.2987	4520	2.29399
4540	2.3	4540	2.29539
4560	2.28865	4560	2.28964
4580	2.28981	4580	2.29755
4600	2.28457	4600	2.30462
4620	2.28968	4620	2.30162
4640	2.29174	4640	2.29585
4660	2.28216	4660	2.28663
4680	2.28111	4680	2.28905
4700	2.28839	4700	2.29446
4720	2.2882	4720	2.28557
4740	2.27954	4740	2.2796
4760	2.28306	4760	2.28767
4780	2.28539	4780	2.29064
4800	2.28313	4800	2.29642
4820	2.28578	4820	2.28705
4840	2.28546	4840	2.28774
4860	2.28587	4860	2.28583
4880	2.28997	4880	2.29629
4900	2.28232	4900	2.28808
4920	2.28872	4920	2.28679
4940	2.29373	4940	2.29081
4960	2.29061	4960	2.29761
4980	2.28651	4980	2.30131
5000	2.28709	5000	2.29991
5020	2.29341	5020	2.30174
5040	2.29386	5040	2.29252
5060	2.29098	5060	2.29342
5080	2.2879	5080	2.29642
5100	2.29706	5100	2.29434
5120	2.28848	5120	2.28947
5140	2.30147	5140	2.29928
5160	2.29165	5160	2.29732
5180	2.29455	5180	2.28981
5200	2.28707	5200	2.29575
5220	2.29372	5220	2.29181
5240	2.29173	5240	2.2943
5260	2.29362	5260	2.29487
5280	2.28915	5280	2.2934
5300	2.2908	5300	2.29119
5320	2.29302	5320	2.29867
5340	2.28388	5340	2.29695
5360	2.27684	5360	2.28852
5380	2.28104	5380	2.29289
5400	2.28625	5400	2.2921
5420	2.2825	5420	2.29895
5440	2.28576	5440	2.2898
5460	2.29019	5460	2.29511
5480	2.29047	5480	2.30056
5500	2.28436	5500	2.30422
5520	2.29329	5520	2.29788
5540	2.29233	5540	2.29953
5560	2.2893	5560	2.29582
5580	2.28765	5580	2.29556
5600	2.28492	5600	2.2963
5620	2.29058	5620	2.30492
5640	2.2821	5640	2.30097
5660	2.28199	5660	2.30204
5680	2.28153	5680	2.30577
5700	2.28673	5700	2.29756
5720	2.28666	5720	2.2974
5740	2.28519	5740	2.30023
5760	2.28104	5760	2.29569
5780	2.28993	5780	2.30116
5800	2.27449	5800	2.30003
5820	2.28071	5820	2.29883
5840	2.27634	5840	2.31167
5860	2.27274	5860	2.30834
5880	2.28197	5880	2.29529
5900	2.28936	5900	2.29921
5920	2.28245	5920	2.301
5940	2.27455	5940	2.29135
5960	2.27908	5960	2.29656
5980	2.28202	5980	2.29428
6000	2.27587	6000	2.29249
6020	2.28355	6020	2.29084
6040	2.29546	6040	2.29617
6060	2.29247	6060	2.29537
6080	2.27823	6080	2.2982
6100	2.28932	6100	2.29686
6120	2.28981	6120	2.29288
6140	2.28576	6140	2.2956
6160	2.28745	6160	2.30065
6180	2.28314	6180	2.29682
6200	2.28758	6200	2.29569
6220	2.28813	6220	2.29941
6240	2.28106	6240	2.2932
6260	2.28765	6260	2.29345
6280	2.28832	6280	2.28902
6300	2.28643	6300	2.29413
6320	2.29985	6320	2.295
6340	2.28943	6340	2.2867
6360	2.28755	6360	2.29458
6380	2.28678	6380	2.29373
6400	2.29087	6400	2.28042
6420	2.29697	6420	2.28851
6440	2.28817	6440	2.27709
6460	2.29956	6460	2.28312
6480	2.28941	6480	2.28304
6500	2.28866	6500	2.28705
6520	2.29094	6520	2.28655
6540	2.29003	6540	2.29108
6560	2.29	6560	2.28515
6580	2.2909	6580	2.27973
6600	2.30097	6600	2.28741
6620	2.28701	6620	2.283
6640	2.28237	6640	2.28457
6660	2.28781	6660	2.28562
6680	2.29225	6680	2.28479
6700	2.28774	6700	2.28562
6720	2.28157	6720	2.27751
6740	2.28099	6740	2.29062
6760	2.28046	6760	2.28852
6780	2.28988	6780	2.28739
6800	2.28727	6800	2.28967
6820	2.28847	6820	2.27969
6840	2.2916	6840	2.28198
6860	2.28941	6860	2.28738
6880	2.29181	6880	2.28377
6900	2.29077	6900	2.28557
6920	2.29446	6920	2.28777
6940	2.28802	6940	2.2897
6960	2.30426	6960	2.28324
6980	2.29919	6980	2.28371
7000	2.2989	7000	2.28927
7020	2.29139	7020	2.28427
7040	2.28103	7040	2.29584
7060	2.28324	7060	2.28796
7080	2.2938	7080	2.2892
7100	2.28158	7100	2.29033
7120	2.29659	7120	2.28852
7140	2.29065	7140	2.28755
7160	2.28789	7160	2.29392
7180	2.29131	7180	2.29251
7200	2.28553	7200	2.29296
7220	2.2921	7220	2.29414
7240	2.28391	7240	2.29348
7260	2.29047	7260	2.29279
7280	2.28383	7280	2.28988
7300	2.28364	7300	2.29615
7320	2.27778	7320	2.28882
7340	2.28402	7340	2.29731
7360	2.28373	7360	2.30136
7380	2.28889	7380	2.28925
7400	2.28709	7400	2.29038
7420	2.2872	7420	2.29427
7440	2.29355	7440	2.29359
7460	2.2958	7460	2.30148
7480	2.28925	7480	2.30407
7500	2.29304	7500	2.29732
7520	2.28989	7520	2.29538
7540	2.28825	7540	2.29358
7560	2.28886	7560	2.29742
7580	2.28864	7580	2.29738
7600	2.29429	7600	2.3014
7620	2.2901	7620	2.29535
7640	2.29135	7640	2.3011
7660	2.29723	7660	2.30906
7680	2.29716	7680	2.30855
7700	2.28995	7700	2.3046
7720	2.28497	7720	2.30242
7740	2.28305	7740	2.29526
7760	2.28576	7760	2.30169
7780	2.29322	7780	2.30976
7800	2.29423	7800	2.30788
7820	2.29219	7820	2.30343
7840	2.28777	7840	2.30704
7860	2.28629	7860	2.31286
7880	2.28364	7880	2.30942
7900	2.28762	7900	2.31132
7920	2.28895	7920	2.3057
7940	2.29213	7940	2.30861
7960	2.29129	7960	2.30144
7980	2.28765	7980	2.30606
8000	2.29019	8000	2.30578
8020	2.29603	8020	2.30941
8040	2.29888	8040	2.30842
8060	2.28945	8060	2.30108
8080	2.30364	8080	2.29778
8100	2.2908	8100	2.30799
8120	2.29171	8120	2.30593
8140	2.28474	8140	2.29847
8160	2.28547	8160	2.29994
8180	2.2927	8180	2.29985
8200	2.28857	8200	2.29933
8220	2.29557	8220	2.30475
8240	2.28398	8240	2.29536
8260	2.28669	8260	2.30489
8280	2.29157	8280	2.31299
8300	2.28371	8300	2.30936
8320	2.29045	8320	2.30289
8340	2.29282	8340	2.30661
8360	2.29254	8360	2.31443
8380	2.29031	8380	2.30589
8400	2.29496	8400	2.30601
8420	2.29545	8420	2.30336
8440	2.2974	8440	2.31766
8460	2.2991	8460	2.31201
8480	2.28729	8480	2.30159
8500	2.2916	8500	2.30653
8520	2.29215	8520	2.30998
8540	2.29785	8540	2.30227
8560	2.29301	8560	2.30666
8580	2.28995	8580	2.3044
8600	2.2871	8600	2.30042
8620	2.29246	8620	2.30277
8640	2.28974	8640	2.30692
8660	2.29003	8660	2.29322
8680	2.29475	8680	2.30257
8700	2.29044	8700	2.30361
8720	2.28343	8720	2.30651
8740	2.29144	8740	2.30236
8760	2.29735	8760	2.30391
8780	2.29459	8780	2.29607
8800	2.29428	8800	2.29089
8820	2.29066	8820	2.28476
8840	2.28532	8840	2.2925
8860	2.29748	8860	2.29469
8880	2.28451	8880	2.2916
8900	2.2879	8900	2.29621
8920	2.2895	8920	2.2933
8940	2.29284	8940	2.29918
8960	2.29134	8960	2.30241
8980	2.29322	8980	2.29833
9000	2.29666	9000	2.29856
9020	2.29102	9020	2.3005
9040	2.29494	9040	2.30011
9060	2.28631	9060	2.29441
9080	2.29285	9080	2.2963
9100	2.29302	9100	2.29482
9120	2.2843	9120	2.28428
9140	2.28632	9140	2.29596
9160	2.29355	9160	2.29709
9180	2.28681	9180	2.29567
9200	2.29271	9200	2.29557
9220	2.28695	9220	2.29852
9240	2.29099	9240	2.30491
9260	2.28466	9260	2.30104
9280	2.28641	9280	2.296
9300	2.29602	9300	2.30625
9320	2.29579	9320	2.3074
9340	2.28949	9340	2.29113
9360	2.29306	9360	2.29112
9380	2.29095	9380	2.29254
9400	2.29367	9400	2.29968
9420	2.29283	9420	2.296
9440	2.29177	9440	2.29644
9460	2.29816	9460	2.29263
9480	2.29082	9480	2.29901
9500	2.28602	9500	2.29808
9520	2.28902	9520	2.30257
9540	2.2854	9540	2.29464
9560	2.28549	9560	2.29794
9580	2.27984	9580	2.30164
9600	2.28079	9600	2.29736
9620	2.28911	9620	2.2993
9640	2.29401	9640	2.29886
9660	2.29768	9660	2.29116
9680	2.29259	9680	2.29077
9700	2.29506	9700	2.2911
9720	2.29741	9720	2.29476
9740	2.28813	9740	2.29394
9760	2.29053	9760	2.29352
9780	2.29729	9780	2.29344
9800	2.29528	9800	2.28872
9820	2.29617	9820	2.29826
9840	2.29174	9840	2.30288
9860	2.29367	9860	2.29796
9880	2.28392	9880	2.3015
9900	2.29247	9900	2.29543
9920	2.28614	9920	2.29737
9940	2.29388	9940	2.30417
9960	2.2949	9960	2.30311
9980	2.28194	9980	2.30471
10000	2.29146	10000	2.31489
10020	2.29682	10020	2.30851
10040	2.29348	10040	2.29949
10060	2.29504	10060	2.29431
10080	2.29867	10080	2.30724
10100	2.29225	10100	2.30742
10120	2.29814	10120	2.29928
10140	2.29559	10140	2.30196
10160	2.29716	10160	2.29251
10180	2.29396	10180	2.29604
10200	2.29838	10200	2.29406
10220	2.2984	10220	2.2966
10240	2.30006	10240	2.2997
10260	2.29057	10260	2.30446
10280	2.29476	10280	2.29664
10300	2.296	10300	2.29651
10320	2.30213	10320	2.30014
10340	2.2948	10340	2.28662
10360	2.29115	10360	2.29784
10380	2.29261	10380	2.29477
10400	2.29443	10400	2.2971
10420	2.299	10420	2.28788
10440	2.3016	10440	2.29304
10460	2.30183	10460	2.29312
10480	2.29233	10480	2.29694
10500	2.29741	10500	2.29719
10520	2.29494	10520	2.29922
10540	2.29067	10540	2.29291
10560	2.29247	10560	2.28879
10580	2.28996	10580	2.29748
10600	2.29613	10600	2.29378
10620	2.30048	10620	2.29777
10640	2.29535	10640	2.29504
10660	2.28558	10660	2.29754
10680	2.2903	10680	2.28968
10700	2.28429	10700	2.2928
10720	2.29571	10720	2.2901
10740	2.28762	10740	2.29885
10760	2.28552	10760	2.29524
10780	2.28933	10780	2.29377
10800	2.2898	10800	2.2887
10820	2.30161	10820	2.29413
10840	2.28927	10840	2.30023
10860	2.29187	10860	2.29214
10880	2.29967	10880	2.29069
10900	2.29867	10900	2.30046
10920	2.30127	10920	2.28671
10940	2.30102	10940	2.29054
10960	2.30238	10960	2.29432
10980	2.29949	10980	2.29635
11000	2.29924	11000	2.2929
11020	2.29324	11020	2.29224
11040	2.29747	11040	2.29507
11060	2.29404	11060	2.29729
11080	2.29372	11080	2.29731
11100	2.29221	11100	2.3049
11120	2.29864	11120	2.3026
11140	2.29666	11140	2.30268
11160	2.29244	11160	2.30461
11180	2.29864	11180	2.29986
11200	2.30073	11200	2.30031
11220	2.29937	11220	2.29818
11240	2.30063	11240	2.29545
11260	2.304	11260	2.29515
11280	2.28296	11280	2.29359
11300	2.29229	11300	2.30394
11320	2.28508	11320	2.29171
11340	2.29597	11340	2.2878
11360	2.29085	11360	2.30517
11380	2.28867	11380	2.30044
11400	2.29402	11400	2.30185
11420	2.29604	11420	2.30146
11440	2.29807	11440	2.29759
11460	2.29255	11460	2.30034
11480	2.28635	11480	2.30279
11500	2.29345	11500	2.29777
11520	2.29318	11520	2.29844
11540	2.29338	11540	2.30123
11560	2.2942	11560	2.29954
11580	2.29204	11580	2.29858
11600	2.29393	11600	2.2975
11620	2.28342	11620	2.29751
11640	2.28585	11640	2.29809
11660	2.28826	11660	2.30524
11680	2.2959	11680	2.30497
11700	2.2908	11700	2.30869
11720	2.2811	11720	2.30116
11740	2.28637	11740	2.30141
11760	2.28536	11760	2.29961
11780	2.29149	11780	2.30677
11800	2.29934	11800	2.30149
11820	2.30484	11820	2.30842
11840	2.29836	11840	2.30568
11860	2.29844	11860	2.30451
11880	2.29059	11880	2.29826
11900	2.29402	11900	2.2973
11920	2.3061	11920	2.29757
11940	2.30126	11940	2.30027
11960	2.29839	11960	2.30244
11980	2.30382	11980	2.29662
12000	2.29489	12000	2.29763
12020	2.29836	12020	2.29652
12040	2.29782	12040	2.29748
12060	2.29245	12060	2.29649
12080	2.29952	12080	2.30273
12100	2.30361	12100	2.30264
12120	2.29611	12120	2.29069
12140	2.30124	12140	2.29217
12160	2.29628	12160	2.30389
12180	2.29741	12180	2.30541
12200	2.29629	12200	2.29522
12220	2.30009	12220	2.28891
12240	2.29792	12240	2.3004
12260	2.30305	12260	2.29996
12280	2.29213	12280	2.29594
12300	2.30399	12300	2.30271
12320	2.29813	12320	2.28986
12340	2.30833	12340	2.30094
12360	2.29779	12360	2.28592
12380	2.29824	12380	2.29679
12400	2.2965	12400	2.297
12420	2.29952	12420	2.29867
12440	2.29266	12440	2.29349
12460	2.29225	12460	2.293
12480	2.2984	12480	2.30048
12500	2.30534	12500	2.29884
12520	2.29871	12520	2.30102
12540	2.30067	12540	2.2976
12560	2.30103	12560	2.29755
12580	2.30452	12580	2.29642
12600	2.30061	12600	2.29359
12620	2.2981	12620	2.2951
12640	2.29753	12640	2.29622
12660	2.30123	12660	2.29766
12680	2.29664	12680	2.29641
12700	2.29652	12700	2.29608
12720	2.29131	12720	2.29845
12740	2.28827	12740	2.30104
12760	2.28608	12760	2.29742
12780	2.29382	12780	2.28898
12800	2.28638	12800	2.29664
12820	2.29642	12820	2.28997
12840	2.29212	12840	2.29668
12860	2.29533	12860	2.2833
12880	2.29226	12880	2.29599
12900	2.28757	12900	2.2959
12920	2.29157	12920	2.30254
12940	2.29035	12940	2.295
12960	2.28634	12960	2.29628
12980	2.29035	12980	2.29485
13000	2.2968	13000	2.2965
13020	2.28709	13020	2.30464
13040	2.29294	13040	2.29769
13060	2.28594	13060	2.2941
13080	2.29054	13080	2.30034
13100	2.2941	13100	2.30436
13120	2.27947	13120	2.2915
13140	2.28708	13140	2.29585
13160	2.28594	13160	2.2957
13180	2.28888	13180	2.28198
13200	2.2905	13200	2.29857
13220	2.2933	13220	2.30209
13240	2.29679	13240	2.29755
13260	2.29093	13260	2.29508
13280	2.29309	13280	2.29907
13300	2.29653	13300	2.30196
13320	2.28952	13320	2.30259
13340	2.30051	13340	2.2942
13360	2.30165	13360	2.29896
13380	2.2958	13380	2.29819
13400	2.29817	13400	2.29611
13420	2.29351	13420	2.30146
13440	2.28554	13440	2.29737
13460	2.29669	13460	2.30606
13480	2.29278	13480	2.3091
13500	2.29618	13500	2.31088
13520	2.29495	13520	2.30508
13540	2.29682	13540	2.29732
13560	2.29326	13560	2.30937
13580	2.30059	13580	2.30574
13600	2.29805	13600	2.29999
13620	2.29748	13620	2.30686
13640	2.29781	13640	2.29412
13660	2.29864	13660	2.30156
13680	2.28836	13680	2.3059
13700	2.30226	13700	2.30047
13720	2.30156	13720	2.30173
13740	2.29356	13740	2.30973
13760	2.29453	13760	2.30542
13780	2.29189	13780	2.29876
13800	2.28825	13800	2.30325
13820	2.29558	13820	2.30101
13840	2.29446	13840	2.30169
13860	2.2896	13860	2.312
13880	2.28758	13880	2.31156
13900	2.30259	13900	2.32077
13920	2.2962	13920	2.3107
13940	2.30223	13940	2.31398
13960	2.29208	13960	2.31234
13980	2.30248	13980	2.3147
14000	2.29745	14000	2.30457
14020	2.29672	14020	2.30687
14040	2.29725	14040	2.29886
14060	2.29167	14060	2.30519
14080	2.29657	14080	2.30216
14100	2.29459	14100	2.29815
14120	2.29011	14120	2.31087
14140	2.30247	14140	2.30208
14160	2.30494	14160	2.3048
14180	2.29968	14180	2.29821
14200	2.29889	14200	2.2971
14220	2.30192	14220	2.29978
14240	2.29846	14240	2.29702
14260	2.30506	14260	2.29233
14280	2.29838	14280	2.30273
14300	2.29896	14300	2.29617
14320	2.29774	14320	2.29515
14340	2.29667	14340	2.30122
14360	2.29923	14360	2.30803
14380	2.29805	14380	2.2944
14400	2.29447	14400	2.29633
14420	2.29521	14420	2.30696
14440	2.29675	14440	2.30475
14460	2.30358	14460	2.30351
14480	2.29739	14480	2.30814
14500	2.31074	14500	2.30607
14520	2.29915	14520	2.30647
14540	2.30576	14540	2.30073
14560	2.30058	14560	2.30567
14580	2.2933	14580	2.29971
14600	2.29811	14600	2.30758
14620	2.29614	14620	2.30984
14640	2.30492	14640	2.30153
14660	2.29948	14660	2.29439
14680	2.29588	14680	2.3115
14700	2.29025	14700	2.30643
14720	2.3005	14720	2.29787
14740	2.30151	14740	2.30465
14760	2.29948	14760	2.30245
14780	2.30122	14780	2.29819
14800	2.29983	14800	2.29476
14820	2.29936	14820	2.29955
14840	2.30693	14840	2.30555
14860	2.30333	14860	2.30716
14880	2.30234	14880	2.3164
14900	2.29953	14900	2.31485
14920	2.30827	14920	2.30555
14940	2.30166	14940	2.31015
14960	2.29968	14960	2.31051
14980	2.30381	14980	2.31035
15000	2.29984	15000	2.29616
15020	2.2944	15020	2.30627
15040	2.30333	15040	2.30642
15060	2.30122	15060	2.30054
15080	2.29763	15080	2.30775
15100	2.29702	15100	2.30368
15120	2.2933	15120	2.30284
15140	2.29778	15140	2.29684
15160	2.29084	15160	2.29872
15180	2.28719	15180	2.30531
15200	2.29096	15200	2.29905
15220	2.29307	15220	2.29429
15240	2.29648	15240	2.29309
15260	2.30003	15260	2.30487
15280	2.29722	15280	2.30354
15300	2.29795	15300	2.30418
15320	2.29429	15320	2.30231
15340	2.29139	15340	2.30898
15360	2.29079	15360	2.30386
15380	2.30232	15380	2.30639
15400	2.3009	15400	2.29824
15420	2.29969	15420	2.29709
15440	2.30086	15440	2.30204
15460	2.30256	15460	2.30883
15480	2.30796	15480	2.29626
15500	2.30359	15500	2.3039
15520	2.30225	15520	2.30148
15540	2.30461	15540	2.29697
15560	2.31021	15560	2.30101
15580	2.30343	15580	2.29873
15600	2.29967	15600	2.30465
15620	2.29864	15620	2.29552
15640	2.29394	15640	2.2865
15660	2.29942	15660	2.29256
15680	2.30185	15680	2.29623
15700	2.29631	15700	2.29297
15720	2.30501	15720	2.29796
15740	2.3068	15740	2.29585
15760	2.30481	15760	2.2944
15780	2.3015	15780	2.29549
15800	2.29631	15800	2.29544
15820	2.29486	15820	2.29909
15840	2.30381	15840	2.29657
15860	2.29992	15860	2.31048
15880	2.29557	15880	2.29382
15900	2.3095	15900	2.29205
15920	2.3023	15920	2.29231
15940	2.29864	15940	2.29367
15960	2.29649	15960	2.29563
15980	2.29474	15980	2.29285
16000	2.30046	16000	2.3
16020	2.29845	16020	2.30065
16040	2.30263	16040	2.30242
16060	2.30068	16060	2.30109
16080	2.30576	16080	2.29731
16100	2.30815	16100	2.29759
16120	2.29747	16120	2.3002
16140	2.30406	16140	2.29914
16160	2.30322	16160	2.29877
16180	2.30799	16180	2.30717
16200	2.3043	16200	2.30065
16220	2.29584	16220	2.30151
16240	2.31072	16240	2.29889
16260	2.29745	16260	2.30262
16280	2.30645	16280	2.29742
16300	2.30028	16300	2.30217
16320	2.30048	16320	2.29222
16340	2.30317	16340	2.29898
16360	2.30484	16360	2.29161
16380	2.30361	16380	2.2969
16400	2.30037	16400	2.30393
16420	2.29667	16420	2.29844
16440	2.29843	16440	2.29925
16460	2.29805	16460	2.29301
16480	2.30377	16480	2.28921
16500	2.30218	16500	2.29487
16520	2.30647	16520	2.29769
16540	2.30158	16540	2.29645
16560	2.30083	16560	2.29593
16580	2.30618	16580	2.30485
16600	2.30368	16600	2.30863
16620	2.30378	16620	2.29959
16640	2.30468	16640	2.30635
16660	2.30279	16660	2.30583
16680	2.29831	16680	2.30143
16700	2.30781	16700	2.29895
16720	2.30746	16720	2.30379
16740	2.30441	16740	2.30159
16760	2.30334	16760	2.30427
16780	2.30457	16780	2.30179
16800	2.30003	16800	2.29128
16820	2.29939	16820	2.30596
16840	2.3049	16840	2.29449
16860	2.30684	16860	2.29849
16880	2.29955	16880	2.29315
16900	2.29343	16900	2.30239
16920	2.30477	16920	2.29815
16940	2.30238	16940	2.29179
16960	2.30046	16960	2.29427
16980	2.29751	16980	2.30216
17000	2.29386	17000	2.29859
17020	2.2942	17020	2.29415
17040	2.30287	17040	2.28637
17060	2.29665	17060	2.29217
17080	2.29674	17080	2.29204
17100	2.29461	17100	2.29535
17120	2.30564	17120	2.29124
17140	2.29273	17140	2.29558
17160	2.29583	17160	2.29575
17180	2.30149	17180	2.29477
17200	2.29356	17200	2.29688
17220	2.29987	17220	2.29919
17240	2.30451	17240	2.29103
17260	2.30624	17260	2.28873
17280	2.30167	17280	2.29054
17300	2.30274	17300	2.29887
17320	2.30441	17320	2.29205
17340	2.29677	17340	2.29587
17360	2.29732	17360	2.29018
17380	2.2945	17380	2.29355
17400	2.2963	17400	2.29978
17420	2.30168	17420	2.30117
17440	2.30602	17440	2.30273
17460	2.30996	17460	2.29906
17480	2.29896	17480	2.30024
17500	2.31111	17500	2.29415
17520	2.30018	17520	2.29762
17540	2.30482	17540	2.29641
17560	2.29928	17560	2.29773
17580	2.29759	17580	2.29768
17600	2.29529	17600	2.30064
17620	2.29484	17620	2.2923
17640	2.29759	17640	2.29395
17660	2.3059	17660	2.29559
17680	2.29909	17680	2.29455
17700	2.29669	17700	2.29749
17720	2.29399	17720	2.30067
17740	2.29965	17740	2.29544
17760	2.29699	17760	2.2923
17780	2.29719	17780	2.29954
17800	2.29615	17800	2.29415
17820	2.29088	17820	2.30216
17840	2.29402	17840	2.30309
17860	2.29153	17860	2.30247
17880	2.2994	17880	2.29612
17900	2.29808	17900	2.30485
17920	2.29793	17920	2.30445
17940	2.30126	17940	2.307
17960	2.30228	17960	2.30193
17980	2.29424	17980	2.30052
18000	2.30522	18000	2.2954
18020	2.30651	18020	2.29899
18040	2.30147	18040	2.29172
18060	2.30656	18060	2.29459
18080	2.29995	18080	2.2997
18100	2.30178	18100	2.30168
18120	2.30057	18120	2.29178
18140	2.30238	18140	2.29332
18160	2.30286	18160	2.2984
18180	2.30507	18180	2.29631
18200	2.30463	18200	2.29745
18220	2.30022	18220	2.29882
18240	2.30567	18240	2.29663
18260	2.30308	18260	2.29654
18280	2.30355	18280	2.30252
18300	2.30182	18300	2.2945
18320	2.30669	18320	2.29817
18340	2.30675	18340	2.2955
18360	2.30141	18360	2.29457
18380	2.29742	18380	2.28734
18400	2.29402	18400	2.28778
18420	2.31071	18420	2.2934
18440	2.30153	18440	2.29728
18460	2.30528	18460	2.29678
18480	2.30135	18480	2.28821
18500	2.29797	18500	2.29631
18520	2.29704	18520	2.29504
18540	2.30249	18540	2.28994
18560	2.30432	18560	2.29656
18580	2.30505	18580	2.29204
18600	2.30488	18600	2.29169
18620	2.30951	18620	2.29254
18640	2.32588	18640	2.29489
18660	2.31128	18660	2.29095
18680	2.31672	18680	2.29758
18700	2.31585	18700	2.28746
18720	2.31091	18720	2.28842
18740	2.30258	18740	2.29096
18760	2.30537	18760	2.29735
18780	2.30201	18780	2.29519
18800	2.31012	18800	2.29287
18820	2.31044	18820	2.29936
18840	2.30304	18840	2.2971
18860	2.30952	18860	2.29231
18880	2.30988	18880	2.28719
18900	2.30899	18900	2.29284
18920	2.30821	18920	2.29037
18940	2.31385	18940	2.2963
18960	2.30148	18960	2.30846
18980	2.30412	18980	2.29528
19000	2.30501	19000	2.2957
19020	2.30145	19020	2.29373
19040	2.30115	19040	2.29771
19060	2.30226	19060	2.2998
19080	2.30703	19080	2.30779
19100	2.30598	19100	2.29838
19120	2.30549	19120	2.29954
19140	2.30465	19140	2.30442
19160	2.30226	19160	2.30947
19180	2.29893	19180	2.30099
19200	2.29445	19200	2.30855
19220	2.30497	19220	2.30445
19240	2.29627	19240	2.29499
19260	2.3028	19260	2.29934
19280	2.30803	19280	2.29757
19300	2.2966	19300	2.3003
19320	2.30388	19320	2.29612
19340	2.3018	19340	2.30504
19360	2.29315	19360	2.30384
19380	2.29517	19380	2.30016
19400	2.28581	19400	2.30256
19420	2.29747	19420	2.30512
19440	2.30094	19440	2.30445
19460	2.29427	19460	2.30585
19480	2.29898	19480	2.29312
19500	2.29518	19500	2.29731
19520	2.29714	19520	2.30551
19540	2.29879	19540	2.29883
19560	2.29677	19560	2.30186
19580	2.29813	19580	2.30037
19600	2.30297	19600	2.29781
19620	2.30307	19620	2.29811
19640	2.29531	19640	2.30185
19660	2.29578	19660	2.30372
19680	2.29973	19680	2.30413
19700	2.29087	19700	2.30271
19720	2.29614	19720	2.30671
19740	2.29964	19740	2.30573
19760	2.29861	19760	2.30084
19780	2.29031	19780	2.29904
19800	2.29719	19800	2.30284
19820	2.30303	19820	2.30862
19840	2.29997	19840	2.31093
19860	2.30405	19860	2.30457
19880	2.30242	19880	2.30561
19900	2.29873	19900	2.29949
19920	2.30146	19920	2.30594
19940	2.30056	19940	2.30443
19960	2.3008	19960	2.29801
19980	2.29823	19980	2.30557
20000	2.31028	20000	2.30201
20020	2.30525	20020	2.30013
20040	2.29935	20040	2.30687
20060	2.30439	20060	2.30568
20080	2.3063	20080	2.29942
20100	2.29862	20100	2.3042
20120	2.30427	20120	2.30188
20140	2.29748	20140	2.29994
20160	2.3098	20160	2.29915
20180	2.30271	20180	2.30109
20200	2.30466	20200	2.30683
20220	2.31264	20220	2.30274
20240	2.31242	20240	2.29896
20260	2.3122	20260	2.30166
20280	2.31241	20280	2.29991
20300	2.30664	20300	2.29417
20320	2.30687	20320	2.29996
20340	2.30647	20340	2.30459
20360	2.3044	20360	2.30594
20380	2.29664	20380	2.30797
20400	2.30564	20400	2.30066
20420	2.29944	20420	2.29825
20440	2.29983	20440	2.30956
20460	2.30146	20460	2.30351
20480	2.30306	20480	2.30698
20500	2.29771	20500	2.30182
20520	2.30572	20520	2.30306
20540	2.30778	20540	2.2973
20560	2.29937	20560	2.3047
20580	2.29797	20580	2.29822
20600	2.29724	20600	2.29843
20620	2.30066	20620	2.30248
20640	2.30275	20640	2.29981
20660	2.30221	20660	2.30679
20680	2.30563	20680	2.30506
20700	2.30409	20700	2.30417
20720	2.30072	20720	2.30785
20740	2.29949	20740	2.29939
20760	2.30624	20760	2.30334
20780	2.30762	20780	2.29598
20800	2.30915	20800	2.30307
20820	2.30505	20820	2.30811
20840	2.30845	20840	2.3106
20860	2.31216	20860	2.31262
20880	2.30308	20880	2.31413
20900	2.29599	20900	2.29871
20920	2.29999	20920	2.3033
20940	2.29631	20940	2.30682
20960	2.30084	20960	2.30515
20980	2.30977	20980	2.30915
21000	2.30116	21000	2.30565
21020	2.30834	21020	2.3085
21040	2.3025	21040	2.30426
21060	2.3059	21060	2.30529
21080	2.29647	21080	2.30819
21100	2.30566	21100	2.3042
21120	2.30977	21120	2.31219
21140	2.31	21140	2.31064
21160	2.31539	21160	2.30309
21180	2.30936	21180	2.31311
21200	2.30948	21200	2.30559
21220	2.30257	21220	2.30953
21240	2.30554	21240	2.3062
21260	2.30859	21260	2.30611
21280	2.30565	21280	2.30119
21300	2.2983	21300	2.30582
21320	2.29516	21320	2.3078
21340	2.29577	21340	2.31024
21360	2.30106	21360	2.31351
21380	2.29541	21380	2.30718
21400	2.30221	21400	2.30161
21420	2.30211	21420	2.30594
21440	2.30497	21440	2.31267
21460	2.2936	21460	2.30998
21480	2.29532	21480	2.31431
21500	2.29537	21500	2.30954
21520	2.2916	21520	2.31175
21540	2.3066	21540	2.30889
21560	2.29949	21560	2.30864
21580	2.30111	21580	2.2997
21600	2.29657	21600	2.30365
21620	2.29635	21620	2.30932
21640	2.29659	21640	2.318
21660	2.2967	21660	2.30168
21680	2.30287	21680	2.30134
21700	2.30208	21700	2.30822
21720	2.29464	21720	2.31455
21740	2.2924	21740	2.31167
21760	2.30256	21760	2.3088
21780	2.29999	21780	2.30544
21800	2.29632	21800	2.30645
21820	2.31112	21820	2.30801
21840	2.30326	21840	2.30407
21860	2.29368	21860	2.31327
21880	2.30908	21880	2.30947
21900	2.30276	21900	2.31035
21920	2.29676	21920	2.3084
21940	2.29879	21940	2.31251
21960	2.30592	21960	2.30925
21980	2.29653	21980	2.31659
22000	2.29575	22000	2.31825
22020	2.30054	22020	2.3083
22040	2.29631	22040	2.30805
22060	2.2981	22060	2.30471
22080	2.30207	22080	2.3172
22100	2.29186	22100	2.31289
22120	2.29949	22120	2.3082
22140	2.29777	22140	2.30924
22160	2.29494	22160	2.31262
22180	2.299	22180	2.31982
22200	2.30116	22200	2.31646
22220	2.29858	22220	2.3137
22240	2.29364	22240	2.30893
22260	2.30396	22260	2.31427
22280	2.29893	22280	2.30729
22300	2.30652	22300	2.30914
22320	2.295	22320	2.30555
22340	2.29713	22340	2.31006
22360	2.30327	22360	2.31108
22380	2.30158	22380	2.30456
22400	2.29631	22400	2.31228
22420	2.29261	22420	2.30543
22440	2.30558	22440	2.30497
22460	2.3041	22460	2.30965
22480	2.29786	22480	2.30697
22500	2.29697	22500	2.30823
22520	2.29099	22520	2.30393
22540	2.29607	22540	2.30936
22560	2.29601	22560	2.31124
22580	2.29835	22580	2.30568
22600	2.29676	22600	2.31349
22620	2.29321	22620	2.30947
22640	2.29826	22640	2.3022
22660	2.29334	22660	2.31557
22680	2.28848	22680	2.30708
22700	2.29013	22700	2.30915
22720	2.29848	22720	2.31207
22740	2.30049	22740	2.31222
22760	2.30537	22760	2.31371
22780	2.29618	22780	2.31516
22800	2.29733	22800	2.30939
22820	2.29514	22820	2.31045
22840	2.28531	22840	2.31045
22860	2.29239	22860	2.30641
22880	2.28866	22880	2.30926
22900	2.29372	22900	2.30952
22920	2.29388	22920	2.30395
22940	2.29957	22940	2.31112
22960	2.28642	22960	2.30918
22980	2.28596	22980	2.30361
23000	2.29167	23000	2.30417
23020	2.29045	23020	2.30385
23040	2.29536	23040	2.30631
23060	2.29363	23060	2.31427
23080	2.28362	23080	2.31063
23100	2.28549	23100	2.30776
23120	2.29586	23120	2.30771
23140	2.2898	23140	2.30908
23160	2.2874	23160	2.3156
23180	2.29529	23180	2.31405
23200	2.29423	23200	2.30861
23220	2.28958	23220	2.31194
23240	2.29067	23240	2.30977
23260	2.28973	23260	2.30869
23280	2.28425	23280	2.31445
23300	2.29019	23300	2.3124
23320	2.29178	23320	2.30908
23340	2.289	23340	2.30511
23360	2.28842	23360	2.308
23380	2.2843	23380	2.31436
23400	2.28483	23400	2.31079
23420	2.28627	23420	2.31315
23440	2.28278	23440	2.30563
23460	2.28567	23460	2.3046
23480	2.28535	23480	2.30726
23500	2.28458	23500	2.31352
23520	2.28896	23520	2.31268
23540	2.29458	23540	2.30462
23560	2.29033	23560	2.30704
23580	2.2807	23580	2.31134
23600	2.28493	23600	2.31222
23620	2.2956	23620	2.31694
23640	2.29063	23640	2.30744
23660	2.28797	23660	2.31033
23680	2.2988	23680	2.30878
23700	2.29191	23700	2.30635
23720	2.28889	23720	2.30998
23740	2.28925	23740	2.30782
23760	2.28602	23760	2.30003
23780	2.28083	23780	2.30871
23800	2.28627	23800	2.30794
23820	2.29446	23820	2.30344
23840	2.28125	23840	2.30668
23860	2.28778	23860	2.30083
23880	2.28447	23880	2.3057
23900	2.28513	23900	2.30756
23920	2.28643	23920	2.30992
23940	2.28639	23940	2.31045
23960	2.28637	23960	2.31185
23980	2.28674	23980	2.316
24000	2.28451	24000	2.30599
24020	2.286	24020	2.31292
24040	2.29514	24040	2.313
24060	2.28718	24060	2.31046
24080	2.28413	24080	2.3155
24100	2.28686	24100	2.30945
24120	2.29006	24120	2.30911
24140	2.29032	24140	2.3079
24160	2.29208	24160	2.3024
24180	2.29189	24180	2.29734
24200	2.28974	24200	2.31319
24220	2.29192	24220	2.30829
24240	2.29895	24240	2.30673
24260	2.29289	24260	2.30201
24280	2.29995	24280	2.30516
24300	2.29344	24300	2.30109
24320	2.29655	24320	2.30315
24340	2.29354	24340	2.29259
24360	2.28706	24360	2.30116
24380	2.29275	24380	2.29862
24400	2.29506	24400	2.30032
24420	2.30015	24420	2.31049
24440	2.2989	24440	2.30254
24460	2.29759	24460	2.30129
24480	2.29779	24480	2.29933
24500	2.29438	24500	2.30281
24520	2.29222	24520	2.30257
24540	2.29682	24540	2.30066
24560	2.29815	24560	2.30106
24580	2.29596	24580	2.29799
24600	2.28832	24600	2.30361
24620	2.28378	24620	2.30527
24640	2.29375	24640	2.30494
24660	2.28186	24660	2.29865
24680	2.29003	24680	2.29604
24700	2.28636	24700	2.29825
24720	2.29481	24720	2.30477
24740	2.29331	24740	2.29841
24760	2.2874	24760	2.29946
24780	2.28988	24780	2.30262
24800	2.3009	24800	2.30121
24820	2.29309	24820	2.30223
24840	2.29569	24840	2.29779
24860	2.2958	24860	2.31139
24880	2.29661	24880	2.3061
24900	2.29635	24900	2.30157
24920	2.3015	24920	2.30342
24940	2.29374	24940	2.30604
24960	2.29605	24960	2.31012
24980	2.29836	24980	2.31226
25000	2.30058	25000	2.30579
25020	2.29278	25020	2.31306
25040	2.29788	25040	2.30636
25060	2.29371	25060	2.31159
25080	2.29386	25080	2.30121
25100	2.29832	25100	2.31123
25120	2.29736	25120	2.3096
25140	2.29486	25140	2.30779
25160	2.28924	25160	2.31116
25180	2.29065	25180	2.30585
25200	2.2892	25200	2.30305
25220	2.2936	25220	2.30945
25240	2.28432	25240	2.3018
25260	2.29275	25260	2.29685
25280	2.29567	25280	2.31612
25300	2.29008	25300	2.31021
25320	2.29397	25320	2.31315
25340	2.30205	25340	2.31304
25360	2.30687	25360	2.31188
25380	2.29163	25380	2.31391
25400	2.29606	25400	2.30658
25420	2.30066	25420	2.31032
25440	2.30127	25440	2.30757
25460	2.29843	25460	2.31612
25480	2.29438	25480	2.30212
25500	2.2956	25500	2.3043
25520	2.29753	25520	2.30475
25540	2.29008	25540	2.30973
25560	2.30242	25560	2.30811
25580	2.29723	25580	2.30008
25600	2.29672	25600	2.31387
25620	2.30098	25620	2.30728
25640	2.29634	25640	2.30657
25660	2.29584	25660	2.31157
25680	2.30327	25680	2.31061
25700	2.28781	25700	2.3124
25720	2.29603	25720	2.31051
25740	2.29851	25740	2.31084
25760	2.28642	25760	2.30735
25780	2.30142	25780	2.30873
25800	2.30232	25800	2.31369
25820	2.30259	25820	2.31695
25840	2.29874	25840	2.3095
25860	2.30111	25860	2.31601
25880	2.29552	25880	2.30734
25900	2.28782	25900	2.30801
25920	2.29795	25920	2.30989
25940	2.29609	25940	2.31239
25960	2.2944	25960	2.31041
25980	2.29929	25980	2.30602
26000	2.30366	26000	2.30759
26020	2.30636	26020	2.30524
26040	2.30542	26040	2.31249
26060	2.29794	26060	2.31695
26080	2.30131	26080	2.2977
26100	2.29608	26100	2.30995
26120	2.2949	26120	2.31108
26140	2.29363	26140	2.29949
26160	2.29625	26160	2.30534
26180	2.28883	26180	2.30743
26200	2.29528	26200	2.30506
26220	2.30099	26220	2.3078
26240	2.30403	26240	2.31022
26260	2.29867	26260	2.31038
26280	2.29946	26280	2.3009
26300	2.29995	26300	2.31318
26320	2.29871	26320	2.30502
26340	2.30703	26340	2.30927
26360	2.30809	26360	2.31532
26380	2.29788	26380	2.31087
26400	2.30752	26400	2.30423
26420	2.30365	26420	2.30139
26440	2.30077	26440	2.29791
26460	2.29384	26460	2.29903
26480	2.29727	26480	2.30457
26500	2.29415	26500	2.30259
26520	2.3007	26520	2.30744
26540	2.29949	26540	2.31274
26560	2.29838	26560	2.30714
26580	2.30879	26580	2.30884
26600	2.29894	26600	2.30555
26620	2.29748	26620	2.30862
26640	2.29537	26640	2.30352
26660	2.29564	26660	2.30698
26680	2.29977	26680	2.30667
26700	2.30635	26700	2.30548
26720	2.30681	26720	2.30393
26740	2.30429	26740	2.31038
26760	2.30518	26760	2.3034
26780	2.30023	26780	2.30089
26800	2.31047	26800	2.29962
26820	2.30419	26820	2.30681
26840	2.30265	26840	2.30652
26860	2.30508	26860	2.31158
26880	2.30445	26880	2.31035
26900	2.29988	26900	2.30293
26920	2.30612	26920	2.30757
26940	2.30254	26940	2.3104
26960	2.30373	26960	2.31274
26980	2.29468	26980	2.30888
27000	2.29896	27000	2.30653
27020	2.30485	27020	2.31492
27040	2.30426	27040	2.31235
27060	2.29682	27060	2.31473
27080	2.30471	27080	2.30635
27100	2.30512	27100	2.30965
27120	2.29604	27120	2.31417
27140	2.29956	27140	2.30623
27160	2.29614	27160	2.30523
27180	2.29834	27180	2.30234
27200	2.30281	27200	2.30825
27220	2.29852	27220	2.30861
27240	2.30679	27240	2.30186
27260	2.30145	27260	2.30678
27280	2.30889	27280	2.31213
27300	2.30432	27300	2.30923
27320	2.30067	27320	2.30963
27340	2.30486	27340	2.30073
27360	2.30334	27360	2.30166
27380	2.29826	27380	2.3061
27400	2.29549	27400	2.30948
27420	2.30086	27420	2.30315
27440	2.30721	27440	2.30756
27460	2.30602	27460	2.31578
27480	2.29997	27480	2.30838
27500	2.3008	27500	2.30799
27520	2.30248	27520	2.30712
27540	2.30716	27540	2.30291
27560	2.30641	27560	2.30767
27580	2.31246	27580	2.30936
27600	2.30683	27600	2.30605
27620	2.31369	27620	2.30703
27640	2.30529	27640	2.30505
27660	2.30763	27660	2.30615
27680	2.31345	27680	2.30654
27700	2.31015	27700	2.30528
27720	2.3117	27720	2.30809
27740	2.30588	27740	2.31262
27760	2.3073	27760	2.30639
27780	2.30854	27780	2.30553
27800	2.30223	27800	2.30799
27820	2.30642	27820	2.31347
27840	2.30284	27840	2.30707
27860	2.30618	27860	2.30752
27880	2.30062	27880	2.30659
27900	2.30693	27900	2.3063
27920	2.30537	27920	2.29983
27940	2.30585	27940	2.30428
27960	2.29913	27960	2.30997
27980	2.29754	27980	2.31528
28000	2.31216	28000	2.30439
28020	2.31078	28020	2.31143
28040	2.30941	28040	2.31421
28060	2.3027	28060	2.31594
28080	2.3011	28080	2.31621
28100	2.30983	28100	2.30655
28120	2.30508	28120	2.30846
28140	2.30855	28140	2.31242
28160	2.29862	28160	2.31158
28180	2.30019	28180	2.29936
28200	2.3119	28200	2.30626
28220	2.30852	28220	2.30533
28240	2.30653	28240	2.30473
28260	2.30797	28260	2.31212
28280	2.29929	28280	2.30681
28300	2.30863	28300	2.31108
28320	2.3094	28320	2.3116
28340	2.30835	28340	2.30311
28360	2.29866	28360	2.30685
28380	2.30054	28380	2.31809
28400	2.30269	28400	2.31001
28420	2.29651	28420	2.3053
28440	2.29587	28440	2.31556
28460	2.30208	28460	2.31337
28480	2.30098	28480	2.30517
28500	2.30293	28500	2.30349
28520	2.30821	28520	2.3057
28540	2.30058	28540	2.30654
28560	2.30277	28560	2.31137
28580	2.29885	28580	2.30329
28600	2.29867	28600	2.30807
28620	2.30753	28620	2.3068
28640	2.30998	28640	2.30852
28660	2.29663	28660	2.31424
28680	2.30213	28680	2.31261
28700	2.30737	28700	2.3079
28720	2.30576	28720	2.30577
28740	2.30619	28740	2.31502
28760	2.30423	28760	2.30899
28780	2.29897	28780	2.30715
28800	2.30346	28800	2.31743
28820	2.30809	28820	2.30857
28840	2.30385	28840	2.30363
28860	2.30423	28860	2.30725
28880	2.30699	28880	2.30356
28900	2.31204	28900	2.30902
28920	2.30542	28920	2.30336
28940	2.30851	28940	2.30624
28960	2.30417	28960	2.30308
28980	2.30551	28980	2.31244
29000	2.30701	29000	2.31493
29020	2.31432	29020	2.30678
29040	2.3054	29040	2.30997
29060	2.31588	29060	2.3106
29080	2.30869	29080	2.31153
29100	2.30244	29100	2.31108
29120	2.30594	29120	2.31198
29140	2.31157	29140	2.31474
29160	2.30784	29160	2.3144
29180	2.31185	29180	2.31772
29200	2.30939	29200	2.31663
29220	2.30573	29220	2.31043
29240	2.30808	29240	2.31084
29260	2.31365	29260	2.3058
29280	2.29994	29280	2.30845
29300	2.30542	29300	2.31086
29320	2.30535	29320	2.30932
29340	2.31538	29340	2.30858
29360	2.30284	29360	2.31395
29380	2.30144	29380	2.32157
29400	2.30169	29400	2.30961
29420	2.30045	29420	2.31016
29440	2.29983	29440	2.31553
29460	2.3118	29460	2.31066
29480	2.29418	29480	2.30392
29500	2.29521	29500	2.30896
29520	2.29893	29520	2.30669
29540	2.30192	29540	2.30207
29560	2.30528	29560	2.30819
29580	2.29775	29580	2.30744
29600	2.29371	29600	2.30817
29620	2.31271	29620	2.30981
29640	2.29573	29640	2.30921
29660	2.30427	29660	2.30264
29680	2.29947	29680	2.30904
29700	2.29541	29700	2.31324
29720	2.30024	29720	2.31075
29740	2.29816	29740	2.31414
29760	2.30616	29760	2.30725
29780	2.30338	29780	2.30368
29800	2.30192	29800	2.30631
29820	2.30461	29820	2.31145
29840	2.30643	29840	2.30775
29860	2.29887	29860	2.30838
29880	2.29694	29880	2.31202
29900	2.28974	29900	2.30858
29920	2.29049	29920	2.30592
29940	2.29561	29940	2.30216
29960	2.29807	29960	2.30847
29980	2.29078	29980	2.31206
30000	2.29517	30000	2.31084
30020	2.28543	30020	2.30962
30040	2.29752	30040	2.31153
30060	2.291	30060	2.31635
30080	2.29645	30080	2.3122
30100	2.29501	30100	2.31565
30120	2.30481	30120	2.30927
30140	2.2946	30140	2.30793
30160	2.29524	30160	2.30916
30180	2.2984	30180	2.3147
30200	2.29421	30200	2.30775
30220	2.29129	30220	2.30782
30240	2.29072	30240	2.31097
30260	2.30376	30260	2.31136
30280	2.29509	30280	2.31268
30300	2.29624	30300	2.31523
30320	2.29901	30320	2.31348
30340	2.2994	30340	2.30721
30360	2.30879	30360	2.29771
30380	2.30159	30380	2.30705
30400	2.30695	30400	2.30507
30420	2.29927	30420	2.30732
30440	2.2991	30440	2.30121
30460	2.29817	30460	2.30485
30480	2.30048	30480	2.30727
30500	2.29846	30500	2.29838
30520	2.30417	30520	2.30703
30540	2.30424	30540	2.30487
30560	2.30093	30560	2.30834
30580	2.30067	30580	2.30576
30600	2.295	30600	2.30891
30620	2.30153	30620	2.30866
30640	2.29584	30640	2.30799
30660	2.29104	30660	2.30376
30680	2.30065	30680	2.30298
30700	2.30201	30700	2.30992
30720	2.29441	30720	2.31293
30740	2.29249	30740	2.29863
30760	2.29855	30760	2.30334
30780	2.29967	30780	2.30144
30800	2.29848	30800	2.3034
30820	2.29635	30820	2.30637
30840	2.2943	30840	2.31717
30860	2.29752	30860	2.31133
30880	2.30345	30880	2.3079
30900	2.29756	30900	2.30853
30920	2.29897	30920	2.31919
30940	2.29544	30940	2.31806
30960	2.29863	30960	2.30744
30980	2.30489	30980	2.31337
31000	2.30427	31000	2.3036
31020	2.30064	31020	2.30958
31040	2.29499	31040	2.30845
31060	2.29725	31060	2.30397
31080	2.29447	31080	2.31002
31100	2.30156	31100	2.29683
31120	2.29877	31120	2.31292
31140	2.30628	31140	2.30284
31160	2.30267	31160	2.30042
31180	2.3027	31180	2.30518
31200	2.29502	31200	2.29787
31220	2.29749	31220	2.302
31240	2.30061	31240	2.3072
31260	2.30201	31260	2.30267
31280	2.3068	31280	2.30004
31300	2.2942	31300	2.30619
31320	2.30299	31320	2.30437
31340	2.30011	31340	2.29912
31360	2.30112	31360	2.3034
31380	2.30481	31380	2.30153
31400	2.29698	31400	2.30758
31420	2.295	31420	2.30673
31440	2.29388	31440	2.30358
31460	2.28673	31460	2.30263
31480	2.29559	31480	2.29912
31500	2.29263	31500	2.30268
31520	2.29021	31520	2.30371
31540	2.29472	31540	2.31439
31560	2.29495	31560	2.30771
31580	2.29773	31580	2.29809
31600	2.29543	31600	2.31303
31620	2.28825	31620	2.31241
31640	2.29564	31640	2.31341
31660	2.29246	31660	2.3024
31680	2.29517	31680	2.30861
31700	2.28699	31700	2.3045
31720	2.29323	31720	2.30706
31740	2.29479	31740	2.30757
31760	2.29486	31760	2.30648
31780	2.30065	31780	2.30575
31800	2.2912	31800	2.31475
31820	2.29451	31820	2.30976
31840	2.2945	31840	2.30866
31860	2.29388	31860	2.31226
31880	2.28662	31880	2.31352
31900	2.29003	31900	2.30944
31920	2.29398	31920	2.30192
31940	2.29469	31940	2.30997
31960	2.29662	31960	2.31096
31980	2.2946	31980	2.31305
32000	2.30096	32000	2.32443
32020	2.30734	32020	2.31512
32040	2.29542	32040	2.30753
32060	2.29825	32060	2.30492
32080	2.30387	32080	2.31363
32100	2.29706	32100	2.31808
32120	2.29533	32120	2.3091
32140	2.29492	32140	2.31011
32160	2.30129	32160	2.31359
32180	2.30316	32180	2.31524
32200	2.30618	32200	2.30894
32220	2.30379	32220	2.30353
32240	2.30842	32240	2.30435
32260	2.29611	32260	2.30651
32280	2.29252	32280	2.30878
32300	2.2964	32300	2.30521
32320	2.29951	32320	2.31311
32340	2.29847	32340	2.30755
32360	2.3012	32360	2.31522
32380	2.30368	32380	2.30778
32400	2.29565	32400	2.31505
32420	2.30072	32420	2.31322
32440	2.30023	32440	2.30474
32460	2.29539	32460	2.3093
32480	2.30466	32480	2.30605
32500	2.3081	32500	2.30833
32520	2.30193	32520	2.30955
32540	2.30308	32540	2.30796
32560	2.29609	32560	2.31317
32580	2.30849	32580	2.31517
32600	2.29439	32600	2.31156
32620	2.29486	32620	2.31619
32640	2.30162	32640	2.31595
32660	2.29231	32660	2.3032
32680	2.29706	32680	2.3077
32700	2.29696	32700	2.31476
32720	2.29326	32720	2.30236
32740	2.30613	32740	2.30405
32760	2.29733	32760	2.30955
32780	2.29659	32780	2.31039
32800	2.29683	32800	2.30728
32820	2.29131	32820	2.30561
32840	2.30254	32840	2.30248
32860	2.29671	32860	2.29915
32880	2.29894	32880	2.31355
32900	2.30384	32900	2.30559
32920	2.29761	32920	2.30575
32940	2.29858	32940	2.30348
32960	2.29755	32960	2.30819
32980	2.29783	32980	2.31346
33000	2.30308	33000	2.30626
33020	2.29801	33020	2.30496
33040	2.29606	33040	2.2996
33060	2.29667	33060	2.3049
33080	2.29545	33080	2.30864
33100	2.28958	33100	2.30996
33120	2.29852	33120	2.30948
33140	2.29883	33140	2.31019
33160	2.28726	33160	2.30594
33180	2.29519	33180	2.3015
33200	2.2943	33200	2.30704
33220	2.28744	33220	2.30731
33240	2.29039	33240	2.31432
33260	2.29542	33260	2.30815
33280	2.29367	33280	2.31136
33300	2.28837	33300	2.30219
33320	2.28267	33320	2.29615
33340	2.29422	33340	2.30035
33360	2.29066	33360	2.3044
33380	2.2869	33380	2.30664
33400	2.2953	33400	2.31091
33420	2.29845	33420	2.30764
33440	2.28952	33440	2.30496
33460	2.29022	33460	2.30537
33480	2.29679	33480	2.30213
33500	2.2902	33500	2.30368
33520	2.29681	33520	2.30788
33540	2.28639	33540	2.31372
33560	2.2982	33560	2.30326
33580	2.29856	33580	2.302
33600	2.28503	33600	2.30419
33620	2.29857	33620	2.30038
33640	2.28734	33640	2.30102
33660	2.2985	33660	2.30524
33680	2.29945	33680	2.30741
33700	2.29456	33700	2.3012
33720	2.28684	33720	2.30237
33740	2.30736	33740	2.30396
33760	2.29868	33760	2.30374
33780	2.29964	33780	2.30307
33800	2.30777	33800	2.30864
33820	2.30353	33820	2.30774
33840	2.29771	33840	2.3019
33860	2.29482	33860	2.30847
33880	2.30448	33880	2.30903
33900	2.29686	33900	2.29922
33920	2.3025	33920	2.30241
33940	2.29761	33940	2.30085
33960	2.29976	33960	2.30248
33980	2.29604	33980	2.30327
34000	2.30017	34000	2.30915
34020	2.3029	34020	2.30304
34040	2.29681	34040	2.29917
34060	2.30713	34060	2.30483
34080	2.29056	34080	2.31026
34100	2.29516	34100	2.30404
34120	2.29235	34120	2.30645
34140	2.28701	34140	2.30768
34160	2.29343	34160	2.30295
34180	2.29545	34180	2.30651
34200	2.29291	34200	2.30358
34220	2.29122	34220	2.3019
34240	2.29163	34240	2.30929
34260	2.28959	34260	2.30262
34280	2.29532	34280	2.30565
34300	2.30225	34300	2.29932
34320	2.29879	34320	2.30132
34340	2.294	34340	2.30453
34360	2.29808	34360	2.30606
34380	2.29694	34380	2.30351
34400	2.29062	34400	2.30233
34420	2.30185	34420	2.30707
34440	2.29346	34440	2.30724
34460	2.29331	34460	2.29714
34480	2.29669	34480	2.30547
34500	2.28877	34500	2.31123
34520	2.29909	34520	2.3086
34540	2.29029	34540	2.31312
34560	2.29217	34560	2.30997
34580	2.30038	34580	2.31105
34600	2.29865	34600	2.30832
34620	2.29838	34620	2.30366
34640	2.29899	34640	2.31137
34660	2.29034	34660	2.31527
34680	2.29688	34680	2.31927
34700	2.29446	34700	2.31217
34720	2.2996	34720	2.30428
34740	2.30219	34740	2.30949
34760	2.29743	34760	2.29978
34780	2.29938	34780	2.30275
34800	2.29959	34800	2.30428
34820	2.29845	34820	2.30469
34840	2.30167	34840	2.30385
34860	2.30548	34860	2.30773
34880	2.3064	34880	2.30455
34900	2.30066	34900	2.30968
34920	2.30638	34920	2.30666
34940	2.30499	34940	2.3083
34960	2.30623	34960	2.30397
34980	2.30787	34980	2.30189
35000	2.31225	35000	2.30666
35020	2.30874	35020	2.30602
35040	2.31588	35040	2.30888
35060	2.31372	35060	2.30043
35080	2.30961	35080	2.30031
35100	2.30984	35100	2.29887
35120	2.30798	35120	2.30676
35140	2.30516	35140	2.31087
35160	2.30697	35160	2.30184
35180	2.30444	35180	2.3055
35200	2.30059	35200	2.30155
35220	2.30189	35220	2.30113
35240	2.30137	35240	2.3049
35260	2.29526	35260	2.31235
35280	2.29752	35280	2.30758
35300	2.30442	35300	2.30423
35320	2.3048	35320	2.30205
35340	2.29899	35340	2.30396
35360	2.3049	35360	2.30928
35380	2.30206	35380	2.30465
35400	2.30605	35400	2.31145
35420	2.30862	35420	2.30848
35440	2.30827	35440	2.30801
35460	2.3037	35460	2.31206
35480	2.30385	35480	2.30684
35500	2.30569	35500	2.30107
35520	2.30872	35520	2.30405
35540	2.3037	35540	2.30377
35560	2.30713	35560	2.30929
35580	2.30829	35580	2.30149
35600	2.30404	35600	2.30318
35620	2.31165	35620	2.297
35640	2.30867	35640	2.30019
35660	2.30177	35660	2.3014
35680	2.31282	35680	2.2997
35700	2.31399	35700	2.30811
35720	2.30567	35720	2.30044
35740	2.30756	35740	2.30084
35760	2.30181	35760	2.30593
35780	2.30452	35780	2.29361
35800	2.30148	35800	2.30446
35820	2.29612	35820	2.30397
35840	2.2983	35840	2.30326
35860	2.29768	35860	2.30755
35880	2.30709	35880	2.31198
35900	2.29977	35900	2.30737
35920	2.30215	35920	2.31216
35940	2.29543	35940	2.31511
35960	2.29749	35960	2.30639
35980	2.29566	35980	2.30873
36000	2.30671	36000	2.30804
36020	2.30822	36020	2.30819
36040	2.30006	36040	2.30479
36060	2.31297	36060	2.31032
36080	2.31149	36080	2.3076
36100	2.3168	36100	2.3013
36120	2.31247	36120	2.30422
36140	2.31492	36140	2.30064
36160	2.314	36160	2.30123
36180	2.31152	36180	2.30665
36200	2.31144	36200	2.29837
36220	2.3107	36220	2.30043
36240	2.31575	36240	2.29985
36260	2.31206	36260	2.30785
36280	2.30952	36280	2.30402
36300	2.30604	36300	2.30479
36320	2.30272	36320	2.30727
36340	2.30618	36340	2.30685
36360	2.30941	36360	2.29902
36380	2.30632	36380	2.31384
36400	2.3141	36400	2.30821
36420	2.30377	36420	2.30613
36440	2.30493	36440	2.3146
36460	2.30507	36460	2.31023
36480	2.31087	36480	2.31077
36500	2.30311	36500	2.30703
36520	2.31089	36520	2.3033
36540	2.31778	36540	2.30323
36560	2.31587	36560	2.3113
36580	2.30569	36580	2.30996
36600	2.30785	36600	2.30655
36620	2.3062	36620	2.29953
36640	2.29851	36640	2.29941
36660	2.30562	36660	2.3045
36680	2.30283	36680	2.3048
36700	2.30691	36700	2.30439
36720	2.3053	36720	2.30779
36740	2.30405	36740	2.30415
36760	2.30508	36760	2.30691
36780	2.31304	36780	2.31489
36800	2.30449	36800	2.30934
36820	2.30409	36820	2.31173
36840	2.3027	36840	2.31359
36860	2.31218	36860	2.3091
36880	2.30862	36880	2.3108
36900	2.31594	36900	2.30583
36920	2.30893	36920	2.30524
36940	2.31137	36940	2.30217
36960	2.30215	36960	2.31282
36980	2.29751	36980	2.30397
37000	2.31168	37000	2.31257
37020	2.30802	37020	2.30621
37040	2.30731	37040	2.30407
37060	2.30019	37060	2.3087
37080	2.30313	37080	2.30751
37100	2.29663	37100	2.31398
37120	2.30077	37120	2.30974
37140	2.30527	37140	2.30267
37160	2.30097	37160	2.30496
37180	2.30251	37180	2.3058
37200	2.30013	37200	2.3108
37220	2.29551	37220	2.30662
37240	2.30054	37240	2.30237
37260	2.29444	37260	2.29929
37280	2.30338	37280	2.30121
37300	2.30625	37300	2.30144
37320	2.30453	37320	2.30297
37340	2.30986	37340	2.30632
37360	2.3012	37360	2.30765
37380	2.31487	37380	2.30956
37400	2.31353	37400	2.30764
37420	2.31378	37420	2.30722
37440	2.31153	37440	2.29685
37460	2.30359	37460	2.30208
37480	2.31099	37480	2.30561
37500	2.30908	37500	2.30925
37520	2.31204	37520	2.3063
37540	2.31127	37540	2.30276
37560	2.30308	37560	2.30668
37580	2.30324	37580	2.30225
37600	2.29663	37600	2.30285
37620	2.30561	37620	2.29606
37640	2.29537	37640	2.30038
37660	2.29915	37660	2.29378
37680	2.28874	37680	2.29961
37700	2.30288	37700	2.29952
37720	2.30106	37720	2.30247
37740	2.30019	37740	2.30082
37760	2.2957	37760	2.30516
37780	2.30301	37780	2.30116
37800	2.30279	37800	2.3078
37820	2.30604	37820	2.30613
37840	2.3036	37840	2.30765
37860	2.30629	37860	2.31375
37880	2.30601	37880	2.30374
37900	2.30757	37900	2.30707
37920	2.30263	37920	2.30039
37940	2.31608	37940	2.30812
37960	2.30868	37960	2.29441
37980	2.30839	37980	2.30589
38000	2.30831	38000	2.29621
38020	2.29952	38020	2.30986
38040	2.30243	38040	2.30374
38060	2.30453	38060	2.30855
38080	2.30434	38080	2.30337
38100	2.29876	38100	2.29827
38120	2.29748	38120	2.30886
38140	2.30889	38140	2.30747
38160	2.30815	38160	2.30272
38180	2.30305	38180	2.29994
38200	2.30928	38200	2.2994
38220	2.31062	38220	2.30984
38240	2.29395	38240	2.30123
38260	2.30741	38260	2.30756
38280	2.30563	38280	2.30865
38300	2.30589	38300	2.30034
38320	2.3117	38320	2.3108
38340	2.30631	38340	2.30495
38360	2.30473	38360	2.29885
38380	2.29732	38380	2.29772
38400	2.30072	38400	2.29925
38420	2.29841	38420	2.29753
38440	2.30739	38440	2.30539
38460	2.3009	38460	2.30389
38480	2.30062	38480	2.30304
38500	2.29727	38500	2.30459
38520	2.3027	38520	2.30457
38540	2.31285	38540	2.31365
38560	2.31049	38560	2.30991
38580	2.30644	38580	2.30605
38600	2.30906	38600	2.3065
38620	2.30243	38620	2.30562
38640	2.30547	38640	2.31026
38660	2.30972	38660	2.30742
38680	2.30118	38680	2.3151
38700	2.30863	38700	2.31265
38720	2.30276	38720	2.31075
38740	2.30078	38740	2.30918
38760	2.30583	38760	2.30856
38780	2.30692	38780	2.3022
38800	2.30747	38800	2.30364
38820	2.3058	38820	2.30141
38840	2.3087	38840	2.3019
38860	2.31038	38860	2.30142
38880	2.30706	38880	2.31077
38900	2.30137	38900	2.30383
38920	2.30895	38920	2.30978
38940	2.31187	38940	2.30278
38960	2.30237	38960	2.30151
38980	2.31512	38980	2.29888
39000	2.31457	39000	2.3006
39020	2.30473	39020	2.29341
39040	2.31345	39040	2.30104
39060	2.30633	39060	2.30021
39080	2.30276	39080	2.30266
39100	2.30218	39100	2.29874
39120	2.30256	39120	2.30488
39140	2.30603	39140	2.30562
39160	2.30103	39160	2.30189
39180	2.29895	39180	2.2971
39200	2.30216	39200	2.30353
39220	2.3123	39220	2.30379
39240	2.31159	39240	2.30765
39260	2.30547	39260	2.3066
39280	2.30604	39280	2.29986
39300	2.30417	39300	2.29836
39320	2.29836	39320	2.29687
39340	2.30213	39340	2.29631
39360	2.30012	39360	2.2956
39380	2.29422	39380	2.29875
39400	2.30314	39400	2.29391
39420	2.30498	39420	2.30103
39440	2.29806	39440	2.29472
39460	2.30184	39460	2.29617
39480	2.30289	39480	2.29718
39500	2.30498	39500	2.29722
39520	2.30632	39520	2.29786
39540	2.302	39540	2.30308
39560	2.31154	39560	2.30295
39580	2.3069	39580	2.29551
39600	2.30589	39600	2.30301
39620	2.30332	39620	2.30142
39640	2.30227	39640	2.30027
39660	2.30508	39660	2.30936
39680	2.30148	39680	2.30193
39700	2.29579	39700	2.29711
39720	2.30828	39720	2.3066
39740	2.28865	39740	2.29974
39760	2.30084	39760	2.30223
39780	2.30215	39780	2.29866
39800	2.30077	39800	2.30422
39820	2.30657	39820	2.29457
39840	2.30221	39840	2.29904
39860	2.30096	39860	2.29543
39880	2.30171	39880	2.291
39900	2.30309	39900	2.30434
39920	2.30709	39920	2.29504
[truncated: 3,004 more rows]

## Sheet: CYP3A4 (Potential energy)
Time	Potential energy	Time	Potential energy
(ps)	(kJ/mol)	(ps)	(kJ/mol)
CYP3A4	CYP3A4	CYP3A4-Rutin	CYP3A4-Rutin
0	-567295	0	-573403
20	-568959	20	-572218
40	-566684	40	-571376
60	-567209	60	-573330
80	-567359	80	-572249
100	-569931	100	-575061
120	-568082	120	-572481
140	-565508	140	-572662
160	-565136	160	-572877
180	-568065	180	-570381
200	-568456	200	-572940
220	-570531	220	-572027
240	-567218	240	-572076
260	-569426	260	-573389
280	-569584	280	-571774
300	-569105	300	-571282
320	-568822	320	-573293
340	-567588	340	-573365
360	-569852	360	-573348
380	-565968	380	-570952
400	-567736	400	-573569
420	-568853	420	-571356
440	-568693	440	-571058
460	-569879	460	-573383
480	-569457	480	-572236
500	-567126	500	-573400
520	-569090	520	-571440
540	-568247	540	-573177
560	-566911	560	-575606
580	-569053	580	-571661
600	-570520	600	-572512
620	-569194	620	-572570
640	-567831	640	-573246
660	-568392	660	-574110
680	-567146	680	-571650
700	-569657	700	-572750
720	-570040	720	-574042
740	-568993	740	-573407
760	-567278	760	-573726
780	-568366	780	-571711
800	-568124	800	-573028
820	-567679	820	-570844
840	-568747	840	-572983
860	-565968	860	-571542
880	-566476	880	-574178
900	-568060	900	-573990
920	-566257	920	-572389
940	-567070	940	-574598
960	-567997	960	-573413
980	-566241	980	-573119
1000	-567512	1000	-571841
1020	-567240	1020	-576031
1040	-568282	1040	-574927
1060	-568918	1060	-573984
1080	-567780	1080	-573836
1100	-568520	1100	-575789
1120	-568771	1120	-574581
1140	-566262	1140	-574660
1160	-569465	1160	-572969
1180	-565721	1180	-575194
1200	-566731	1200	-575958
1220	-566828	1220	-575021
1240	-572014	1240	-570960
1260	-567680	1260	-573891
1280	-566876	1280	-573463
1300	-569611	1300	-570867
1320	-567741	1320	-572934
1340	-566522	1340	-575262
1360	-567799	1360	-572951
1380	-567531	1380	-571800
1400	-568096	1400	-571592
1420	-564518	1420	-573669
1440	-568418	1440	-573491
1460	-569322	1460	-575935
1480	-570716	1480	-575524
1500	-568900	1500	-574240
1520	-568975	1520	-570283
1540	-569786	1540	-572317
1560	-570016	1560	-570984
1580	-568117	1580	-571900
1600	-569002	1600	-574496
1620	-568479	1620	-574011
1640	-570060	1640	-574963
1660	-570247	1660	-572465
1680	-568036	1680	-574540
1700	-567548	1700	-571961
1720	-570165	1720	-573408
1740	-569012	1740	-573600
1760	-568390	1760	-572792
1780	-571280	1780	-575547
1800	-569876	1800	-572662
1820	-570864	1820	-575537
1840	-566589	1840	-572689
1860	-567730	1860	-571773
1880	-570941	1880	-572349
1900	-570768	1900	-571232
1920	-568921	1920	-572451
1940	-569010	1940	-572638
1960	-567399	1960	-574172
1980	-568820	1980	-574560
2000	-568465	2000	-573099
2020	-569109	2020	-572339
2040	-568947	2040	-573050
2060	-567933	2060	-572306
2080	-568289	2080	-573587
2100	-567749	2100	-575703
2120	-570333	2120	-573957
2140	-570060	2140	-573985
2160	-567704	2160	-573505
2180	-569932	2180	-573386
2200	-569466	2200	-572381
2220	-570232	2220	-573015
2240	-569369	2240	-573255
2260	-568388	2260	-571465
2280	-569714	2280	-573981
2300	-570390	2300	-573128
2320	-568518	2320	-572635
2340	-569058	2340	-572890
2360	-569835	2360	-574353
2380	-569302	2380	-573822
2400	-569431	2400	-575353
2420	-566848	2420	-574128
2440	-568618	2440	-568778
2460	-572005	2460	-571731
2480	-567871	2480	-569188
2500	-567672	2500	-574750
2520	-569363	2520	-573278
2540	-571411	2540	-575424
2560	-566672	2560	-572477
2580	-570100	2580	-571466
2600	-569383	2600	-574336
2620	-568548	2620	-573904
2640	-569480	2640	-571271
2660	-566464	2660	-573680
2680	-568061	2680	-571484
2700	-568298	2700	-573652
2720	-568681	2720	-574162
2740	-566510	2740	-572658
2760	-568731	2760	-574868
2780	-567850	2780	-573139
2800	-569283	2800	-574744
2820	-569246	2820	-571983
2840	-570522	2840	-573420
2860	-570546	2860	-574278
2880	-568977	2880	-576126
2900	-571052	2900	-574934
2920	-568697	2920	-571284
2940	-568443	2940	-575180
2960	-569133	2960	-574950
2980	-567394	2980	-574946
3000	-570197	3000	-572668
3020	-570676	3020	-572615
3040	-566459	3040	-569620
3060	-570280	3060	-572374
3080	-571904	3080	-573508
3100	-570014	3100	-575419
3120	-568472	3120	-570019
3140	-568829	3140	-572967
3160	-570547	3160	-574516
3180	-568494	3180	-570607
3200	-568015	3200	-574324
3220	-569092	3220	-573552
3240	-570869	3240	-574924
3260	-568313	3260	-572720
3280	-568520	3280	-572052
3300	-570165	3300	-572210
3320	-568253	3320	-571301
3340	-567146	3340	-573136
3360	-568567	3360	-572732
3380	-568624	3380	-573456
3400	-565663	3400	-572285
3420	-570030	3420	-574385
3440	-567294	3440	-572976
3460	-567596	3460	-573922
3480	-568875	3480	-575006
3500	-568844	3500	-571661
3520	-568104	3520	-573513
3540	-568606	3540	-573630
3560	-570400	3560	-572382
3580	-566547	3580	-572467
3600	-569562	3600	-573586
3620	-568400	3620	-573793
3640	-569236	3640	-572833
3660	-569005	3660	-571087
3680	-569499	3680	-572553
3700	-569104	3700	-571385
3720	-568708	3720	-574704
3740	-569550	3740	-573168
3760	-568294	3760	-573689
3780	-569943	3780	-571908
3800	-568927	3800	-572888
3820	-571020	3820	-574657
3840	-567889	3840	-572347
3860	-567985	3860	-575311
3880	-571423	3880	-573176
3900	-568163	3900	-573647
3920	-570191	3920	-573736
3940	-569103	3940	-573607
3960	-567487	3960	-575401
3980	-568180	3980	-572886
4000	-568668	4000	-575643
4020	-569671	4020	-574338
4040	-567752	4040	-570906
4060	-569268	4060	-573313
4080	-569367	4080	-574981
4100	-569460	4100	-572737
4120	-570169	4120	-573051
4140	-569607	4140	-573635
4160	-569423	4160	-572721
4180	-568009	4180	-573687
4200	-567392	4200	-574907
4220	-570160	4220	-573591
4240	-569443	4240	-574862
4260	-566632	4260	-573828
4280	-570596	4280	-572083
4300	-568934	4300	-574617
4320	-568483	4320	-574692
4340	-569331	4340	-571771
4360	-568140	4360	-572817
4380	-568075	4380	-576276
4400	-571444	4400	-573584
4420	-568807	4420	-572858
4440	-567615	4440	-571030
4460	-566066	4460	-573637
4480	-568453	4480	-574353
4500	-570156	4500	-574455
4520	-567884	4520	-573478
4540	-565167	4540	-574191
4560	-569994	4560	-574344
4580	-567502	4580	-573617
4600	-569485	4600	-571508
4620	-568179	4620	-573497
4640	-567970	4640	-573338
4660	-568977	4660	-574615
4680	-567706	4680	-572365
4700	-571603	4700	-573195
4720	-569355	4720	-575798
4740	-568291	4740	-573499
4760	-567540	4760	-573759
4780	-569383	4780	-574700
4800	-568079	4800	-572482
4820	-569676	4820	-573466
4840	-569369	4840	-572827
4860	-569890	4860	-572414
4880	-566679	4880	-573659
4900	-569545	4900	-572653
4920	-568501	4920	-573157
4940	-567663	4940	-573884
4960	-568661	4960	-573869
4980	-569746	4980	-574378
5000	-566839	5000	-572787
5020	-569697	5020	-571223
5040	-568733	5040	-576311
5060	-569855	5060	-571168
5080	-567706	5080	-573462
5100	-565658	5100	-575628
5120	-568640	5120	-574489
5140	-567486	5140	-574530
5160	-568359	5160	-574539
5180	-566197	5180	-576618
5200	-568724	5200	-575878
5220	-566674	5220	-574064
5240	-569596	5240	-576190
5260	-568462	5260	-574216
5280	-567805	5280	-574055
5300	-569991	5300	-573019
5320	-567946	5320	-570764
5340	-567065	5340	-572444
5360	-569837	5360	-574255
5380	-567561	5380	-571979
5400	-568404	5400	-573819
5420	-570007	5420	-573474
5440	-569805	5440	-574529
5460	-568102	5460	-574056
5480	-567721	5480	-571631
5500	-568590	5500	-572839
5520	-568018	5520	-572216
5540	-569744	5540	-574764
5560	-570582	5560	-575105
5580	-568282	5580	-573819
5600	-568964	5600	-573365
5620	-568633	5620	-573286
5640	-569323	5640	-572550
5660	-568205	5660	-572974
5680	-569730	5680	-576418
5700	-569267	5700	-572962
5720	-567415	5720	-572089
5740	-568210	5740	-573016
5760	-567071	5760	-574353
5780	-567796	5780	-570679
5800	-570291	5800	-575000
5820	-567739	5820	-572153
5840	-567276	5840	-572798
5860	-568412	5860	-572246
5880	-568727	5880	-573413
5900	-569295	5900	-571983
5920	-567294	5920	-573249
5940	-569906	5940	-572667
5960	-569171	5960	-573103
5980	-569690	5980	-572972
6000	-571570	6000	-573449
6020	-568744	6020	-574441
6040	-569262	6040	-572013
6060	-571117	6060	-572568
6080	-567582	6080	-574490
6100	-567911	6100	-573888
6120	-567688	6120	-575388
6140	-570192	6140	-571977
6160	-568828	6160	-575369
6180	-569030	6180	-574923
6200	-568557	6200	-575325
6220	-566800	6220	-573060
6240	-567625	6240	-574127
6260	-567626	6260	-573036
6280	-566252	6280	-574418
6300	-567338	6300	-572739
6320	-569615	6320	-573690
6340	-568103	6340	-572546
6360	-568834	6360	-573336
6380	-568181	6380	-574851
6400	-568960	6400	-573019
6420	-566335	6420	-573789
6440	-568467	6440	-574340
6460	-568903	6460	-572267
6480	-568206	6480	-570224
6500	-567281	6500	-573719
6520	-567570	6520	-573983
6540	-567924	6540	-572312
6560	-570054	6560	-573791
6580	-569711	6580	-574337
6600	-568895	6600	-575866
6620	-565785	6620	-574135
6640	-568814	6640	-573346
6660	-568094	6660	-575436
6680	-570121	6680	-573112
6700	-568590	6700	-574792
6720	-571018	6720	-572594
6740	-569266	6740	-572473
6760	-569449	6760	-574834
6780	-567454	6780	-574066
6800	-570008	6800	-573627
6820	-570155	6820	-573366
6840	-568498	6840	-574809
6860	-569471	6860	-572408
6880	-568060	6880	-570348
6900	-570372	6900	-574753
6920	-569933	6920	-573498
6940	-570737	6940	-572556
6960	-569514	6960	-572921
6980	-569896	6980	-573551
7000	-569714	7000	-572692
7020	-570167	7020	-575216
7040	-569400	7040	-574164
7060	-567945	7060	-573883
7080	-570238	7080	-574158
7100	-571718	7100	-574755
7120	-569900	7120	-573723
7140	-569882	7140	-574553
7160	-568245	7160	-572466
7180	-570368	7180	-572719
7200	-568448	7200	-573594
7220	-569619	7220	-576538
7240	-569473	7240	-573742
7260	-570547	7260	-575068
7280	-569705	7280	-573432
7300	-565868	7300	-572679
7320	-570616	7320	-575572
7340	-567820	7340	-573916
7360	-569251	7360	-573448
7380	-566674	7380	-573327
7400	-566595	7400	-572243
7420	-569564	7420	-574881
7440	-568484	7440	-573715
7460	-568346	7460	-572692
7480	-569143	7480	-570662
7500	-569284	7500	-574582
7520	-571126	7520	-572372
7540	-570258	7540	-577023
7560	-569587	7560	-573478
7580	-570440	7580	-573597
7600	-568189	7600	-573607
7620	-570996	7620	-572260
7640	-570097	7640	-573016
7660	-569448	7660	-572519
7680	-570393	7680	-573020
7700	-568095	7700	-573626
7720	-569239	7720	-572955
7740	-568243	7740	-574354
7760	-570895	7760	-572658
7780	-569057	7780	-573709
7800	-568964	7800	-569802
7820	-568338	7820	-575705
7840	-568559	7840	-573141
7860	-570140	7860	-570951
7880	-566049	7880	-572100
7900	-568601	7900	-572014
7920	-568086	7920	-574474
7940	-569246	7940	-571836
7960	-571377	7960	-574296
7980	-569626	7980	-573278
8000	-567021	8000	-573210
8020	-568037	8020	-574896
8040	-568679	8040	-574198
8060	-571789	8060	-573698
8080	-569647	8080	-572644
8100	-569187	8100	-570870
8120	-569481	8120	-575287
8140	-570753	8140	-574896
8160	-566720	8160	-574716
8180	-566397	8180	-573105
8200	-567164	8200	-572779
8220	-569700	8220	-575430
8240	-568745	8240	-574104
8260	-568206	8260	-575058
8280	-570232	8280	-573623
8300	-569996	8300	-574214
8320	-570310	8320	-572053
8340	-569381	8340	-573168
8360	-570282	8360	-573184
8380	-568453	8380	-574338
8400	-568512	8400	-573559
8420	-568284	8420	-574981
8440	-568476	8440	-575463
8460	-567472	8460	-571691
8480	-569798	8480	-574867
8500	-568533	8500	-576038
8520	-569856	8520	-572559
8540	-568718	8540	-573193
8560	-568796	8560	-574645
8580	-569035	8580	-570893
8600	-569541	8600	-574234
8620	-569169	8620	-571410
8640	-568377	8640	-572246
8660	-570102	8660	-575609
8680	-569003	8680	-573261
8700	-568757	8700	-574435
8720	-569212	8720	-573155
8740	-570581	8740	-574103
8760	-568269	8760	-572509
8780	-569739	8780	-575748
8800	-567180	8800	-572034
8820	-569731	8820	-572497
8840	-565984	8840	-573785
8860	-566160	8860	-572871
8880	-569383	8880	-573625
8900	-566240	8900	-572338
8920	-569106	8920	-572266
8940	-568480	8940	-574717
8960	-569190	8960	-572474
8980	-569094	8980	-573168
9000	-568991	9000	-570033
9020	-571770	9020	-571752
9040	-568465	9040	-573144
9060	-568742	9060	-573178
9080	-569060	9080	-573110
9100	-569602	9100	-574923
9120	-568514	9120	-571753
9140	-569427	9140	-572773
9160	-570134	9160	-574673
9180	-568995	9180	-575006
9200	-568060	9200	-572849
9220	-568152	9220	-574250
9240	-569924	9240	-573338
9260	-570343	9260	-574237
9280	-569875	9280	-572377
9300	-567549	9300	-572618
9320	-568802	9320	-572700
9340	-568296	9340	-573826
9360	-568948	9360	-576537
9380	-566524	9380	-572287
9400	-570038	9400	-573107
9420	-569618	9420	-573344
9440	-569400	9440	-574816
9460	-568666	9460	-573141
9480	-569717	9480	-572473
9500	-568388	9500	-573037
9520	-568905	9520	-574188
9540	-569178	9540	-572327
9560	-569138	9560	-572851
9580	-569959	9580	-573759
9600	-567521	9600	-573956
9620	-569260	9620	-573576
9640	-568623	9640	-573557
9660	-569548	9660	-571709
9680	-569397	9680	-573476
9700	-570409	9700	-573213
9720	-568085	9720	-572455
9740	-571341	9740	-575057
9760	-569160	9760	-573302
9780	-570411	9780	-573919
9800	-568831	9800	-573535
9820	-570129	9820	-574118
9840	-570584	9840	-571489
9860	-566678	9860	-574434
9880	-570831	9880	-574012
9900	-568507	9900	-571091
9920	-569318	9920	-575229
9940	-570844	9940	-574210
9960	-569228	9960	-574565
9980	-567638	9980	-572808
10000	-568986	10000	-573343
10020	-569306	10020	-575363
10040	-572509	10040	-574522
10060	-570285	10060	-572447
10080	-567316	10080	-573186
10100	-569674	10100	-573684
10120	-568703	10120	-573776
10140	-567388	10140	-574411
10160	-569809	10160	-575130
10180	-567982	10180	-573145
10200	-570443	10200	-572060
10220	-568260	10220	-573608
10240	-567994	10240	-574575
10260	-569846	10260	-575549
10280	-568074	10280	-574074
10300	-570087	10300	-572908
10320	-569111	10320	-571420
10340	-569086	10340	-573274
10360	-569388	10360	-572683
10380	-569056	10380	-573420
10400	-570526	10400	-574730
10420	-568284	10420	-575185
10440	-568119	10440	-571853
10460	-570205	10460	-574502
10480	-567539	10480	-573633
10500	-568635	10500	-575821
10520	-569743	10520	-573797
10540	-570939	10540	-573107
10560	-569269	10560	-574891
10580	-569386	10580	-574142
10600	-568251	10600	-573346
10620	-570279	10620	-572608
10640	-568452	10640	-573690
10660	-566750	10660	-576220
10680	-568570	10680	-571930
10700	-569534	10700	-574302
10720	-568177	10720	-572238
10740	-570083	10740	-574297
10760	-571290	10760	-571580
10780	-570540	10780	-570962
10800	-569185	10800	-573434
10820	-569498	10820	-573264
10840	-570118	10840	-571005
10860	-569149	10860	-574770
10880	-568324	10880	-572074
10900	-567323	10900	-574503
10920	-567627	10920	-574196
10940	-567222	10940	-571421
10960	-569159	10960	-572663
10980	-568129	10980	-573972
11000	-572106	11000	-574484
11020	-568862	11020	-572570
11040	-569159	11040	-575997
11060	-571100	11060	-575192
11080	-570578	11080	-574089
11100	-567434	11100	-576627
11120	-570482	11120	-572697
11140	-569374	11140	-574793
11160	-570096	11160	-572365
11180	-568825	11180	-574707
11200	-569576	11200	-573370
11220	-568788	11220	-574605
11240	-567470	11240	-572634
11260	-570150	11260	-573584
11280	-568615	11280	-572056
11300	-570432	11300	-573118
11320	-567894	11320	-573087
11340	-568468	11340	-572095
11360	-568718	11360	-575910
11380	-566867	11380	-574604
11400	-567719	11400	-571918
11420	-567487	11420	-572430
11440	-571424	11440	-571855
11460	-568722	11460	-571789
11480	-568261	11480	-574289
11500	-571058	11500	-575611
11520	-567759	11520	-574581
11540	-567409	11540	-573534
11560	-567958	11560	-574109
11580	-570462	11580	-572550
11600	-569506	11600	-573595
11620	-571070	11620	-573675
11640	-568879	11640	-574907
11660	-569894	11660	-574657
11680	-569627	11680	-574007
11700	-570450	11700	-575188
11720	-567547	11720	-572358
11740	-569102	11740	-574417
11760	-569690	11760	-573239
11780	-567793	11780	-573960
11800	-569162	11800	-573416
11820	-570333	11820	-572827
11840	-568479	11840	-574032
11860	-570001	11860	-572284
11880	-569167	11880	-574017
11900	-570556	11900	-573465
11920	-568680	11920	-574357
11940	-569106	11940	-571247
11960	-571172	11960	-574367
11980	-569580	11980	-573670
12000	-569923	12000	-572777
12020	-569539	12020	-574486
12040	-569156	12040	-572247
12060	-570333	12060	-575489
12080	-569845	12080	-574551
12100	-567411	12100	-577147
12120	-569845	12120	-574381
12140	-569386	12140	-575621
12160	-570735	12160	-574518
12180	-572009	12180	-572057
12200	-567521	12200	-574788
12220	-566312	12220	-573943
12240	-567804	12240	-573840
12260	-567539	12260	-573637
12280	-568754	12280	-573027
12300	-571100	12300	-574895
12320	-568148	12320	-573982
12340	-569258	12340	-571789
12360	-570090	12360	-573205
12380	-569744	12380	-575470
12400	-568930	12400	-572691
12420	-566984	12420	-574479
12440	-568119	12440	-569953
12460	-571527	12460	-573985
12480	-568218	12480	-574558
12500	-569993	12500	-573797
12520	-571321	12520	-574076
12540	-569865	12540	-574752
12560	-568857	12560	-573843
12580	-569042	12580	-573851
12600	-569476	12600	-573991
12620	-569976	12620	-575302
12640	-567980	12640	-574617
12660	-568520	12660	-574232
12680	-567072	12680	-573115
12700	-568500	12700	-573028
12720	-567926	12720	-574123
12740	-570249	12740	-572999
12760	-567811	12760	-575244
12780	-567194	12780	-571994
12800	-568712	12800	-573335
12820	-568261	12820	-574316
12840	-570427	12840	-576016
12860	-566214	12860	-574305
12880	-568309	12880	-573132
12900	-570577	12900	-574492
12920	-565486	12920	-574542
12940	-569111	12940	-573859
12960	-569005	12960	-575223
12980	-568522	12980	-572821
13000	-571188	13000	-572394
13020	-568670	13020	-573194
13040	-569673	13040	-572018
13060	-568061	13060	-576180
13080	-569435	13080	-573000
13100	-567636	13100	-575155
13120	-567784	13120	-571391
13140	-569594	13140	-573361
13160	-570303	13160	-571088
13180	-569478	13180	-571339
13200	-569995	13200	-572314
13220	-568645	13220	-574547
13240	-569738	13240	-573366
13260	-568822	13260	-573654
13280	-570436	13280	-572047
13300	-566142	13300	-574424
13320	-569500	13320	-575300
13340	-569732	13340	-574421
13360	-567515	13360	-573766
13380	-568758	13380	-571458
13400	-566662	13400	-572551
13420	-569600	13420	-575159
13440	-569530	13440	-574960
13460	-569621	13460	-573201
13480	-568457	13480	-575094
13500	-567053	13500	-573499
13520	-568516	13520	-574985
13540	-567701	13540	-575026
13560	-569297	13560	-572795
13580	-569383	13580	-574512
13600	-568851	13600	-572963
13620	-568628	13620	-572513
13640	-569622	13640	-572800
13660	-570911	13660	-573900
13680	-568149	13680	-574431
13700	-568570	13700	-572213
13720	-567002	13720	-574227
13740	-570355	13740	-573727
13760	-570950	13760	-572604
13780	-570650	13780	-576044
13800	-569408	13800	-572292
13820	-569295	13820	-570969
13840	-569162	13840	-575542
13860	-568046	13860	-574106
13880	-570155	13880	-574069
13900	-570644	13900	-573190
13920	-569331	13920	-572781
13940	-570820	13940	-573019
13960	-568330	13960	-573636
13980	-568864	13980	-573949
14000	-569340	14000	-572457
14020	-567683	14020	-574254
14040	-569415	14040	-572628
14060	-568043	14060	-573627
14080	-567568	14080	-572889
14100	-569984	14100	-574104
14120	-569143	14120	-572665
14140	-567871	14140	-572223
14160	-568227	14160	-574256
14180	-568327	14180	-572962
14200	-567753	14200	-573566
14220	-567981	14220	-570250
14240	-569549	14240	-574906
14260	-569088	14260	-573289
14280	-568611	14280	-573079
14300	-569462	14300	-573234
14320	-569367	14320	-574756
14340	-571905	14340	-572181
14360	-569930	14360	-575288
14380	-569303	14380	-573795
14400	-566768	14400	-575937
14420	-570549	14420	-573195
14440	-567556	14440	-576642
14460	-568342	14460	-573719
14480	-569599	14480	-573947
14500	-569951	14500	-570692
14520	-570559	14520	-574431
14540	-569438	14540	-574553
14560	-568756	14560	-572489
14580	-568446	14580	-574356
14600	-569733	14600	-573303
14620	-570374	14620	-574357
14640	-570143	14640	-573500
14660	-567988	14660	-574803
14680	-568408	14680	-574261
14700	-569957	14700	-576060
14720	-567417	14720	-574449
14740	-569162	14740	-573514
14760	-569815	14760	-573475
14780	-570353	14780	-574340
14800	-570114	14800	-571408
14820	-570143	14820	-572654
14840	-570912	14840	-573908
14860	-568607	14860	-575673
14880	-569894	14880	-576096
14900	-567068	14900	-574613
14920	-571896	14920	-574210
14940	-568885	14940	-573546
14960	-566556	14960	-572799
14980	-568243	14980	-572139
15000	-569399	15000	-573754
15020	-568401	15020	-574931
15040	-569996	15040	-573500
15060	-569124	15060	-575181
15080	-567049	15080	-573327
15100	-569268	15100	-574836
15120	-571256	15120	-572452
15140	-567529	15140	-575054
15160	-568828	15160	-574150
15180	-566055	15180	-573671
15200	-569266	15200	-573433
15220	-570210	15220	-573257
15240	-569327	15240	-572514
15260	-567682	15260	-572977
15280	-567605	15280	-572259
15300	-569442	15300	-573846
15320	-568884	15320	-574841
15340	-570749	15340	-574674
15360	-572000	15360	-575292
15380	-568482	15380	-574532
15400	-566588	15400	-574365
15420	-569390	15420	-574271
15440	-569810	15440	-574113
15460	-568261	15460	-573488
15480	-571706	15480	-573094
15500	-569128	15500	-573884
15520	-567473	15520	-573836
15540	-569320	15540	-571970
15560	-568221	15560	-574571
15580	-569252	15580	-571789
15600	-568244	15600	-571302
15620	-568314	15620	-574372
15640	-569172	15640	-575608
15660	-568692	15660	-574272
15680	-567391	15680	-571560
15700	-569809	15700	-573925
15720	-568998	15720	-573207
15740	-571272	15740	-572537
15760	-567717	15760	-575642
15780	-570675	15780	-572833
15800	-569116	15800	-572287
15820	-568627	15820	-572687
15840	-566938	15840	-574247
15860	-567836	15860	-574740
15880	-569038	15880	-575822
15900	-569000	15900	-573106
15920	-569784	15920	-574327
15940	-567640	15940	-571809
15960	-569066	15960	-573874
15980	-570111	15980	-572708
16000	-569713	16000	-574956
16020	-571204	16020	-573066
16040	-570220	16040	-571698
16060	-567657	16060	-573288
16080	-569266	16080	-575008
16100	-567332	16100	-573115
16120	-570369	16120	-576549
16140	-567837	16140	-574643
16160	-568422	16160	-573752
16180	-568139	16180	-571889
16200	-568842	16200	-575964
16220	-569564	16220	-573770
16240	-567439	16240	-574532
16260	-570013	16260	-574120
16280	-569308	16280	-575173
16300	-568945	16300	-572184
16320	-569860	16320	-574495
16340	-569272	16340	-572749
16360	-568451	16360	-573901
16380	-569378	16380	-576101
16400	-568457	16400	-572494
16420	-569081	16420	-573786
16440	-570995	16440	-574146
16460	-568240	16460	-574316
16480	-569463	16480	-573936
16500	-569060	16500	-574162
16520	-570318	16520	-572698
16540	-566721	16540	-574646
16560	-570428	16560	-570963
16580	-568266	16580	-575121
16600	-570086	16600	-574086
16620	-567580	16620	-576097
16640	-568883	16640	-573522
16660	-568363	16660	-572752
16680	-570111	16680	-573572
16700	-570515	16700	-574280
16720	-570299	16720	-573377
16740	-568400	16740	-572917
16760	-567806	16760	-573730
16780	-570291	16780	-573394
16800	-569649	16800	-575933
16820	-566043	16820	-574582
16840	-568969	16840	-573592
16860	-567267	16860	-572248
16880	-568880	16880	-573867
16900	-569015	16900	-575788
16920	-569768	16920	-571445
16940	-570373	16940	-574840
16960	-568678	16960	-573877
16980	-568935	16980	-576086
17000	-569424	17000	-573967
17020	-570984	17020	-575286
17040	-569495	17040	-574252
17060	-567385	17060	-573907
17080	-568901	17080	-573638
17100	-569180	17100	-570586
17120	-568332	17120	-575503
17140	-571836	17140	-573700
17160	-570258	17160	-573223
17180	-569446	17180	-575044
17200	-569538	17200	-574321
17220	-568140	17220	-570882
17240	-568557	17240	-576152
17260	-569074	17260	-576949
17280	-571076	17280	-577313
17300	-569046	17300	-573680
17320	-568360	17320	-573617
17340	-570707	17340	-573429
17360	-567027	17360	-572697
17380	-569870	17380	-573505
17400	-571583	17400	-573551
17420	-569426	17420	-576849
17440	-570990	17440	-575076
17460	-567706	17460	-575359
17480	-568024	17480	-574070
17500	-569331	17500	-575204
17520	-568891	17520	-571578
17540	-569998	17540	-576152
17560	-569858	17560	-572859
17580	-569389	17580	-574823
17600	-569583	17600	-574162
17620	-570586	17620	-571992
17640	-570298	17640	-575620
17660	-568228	17660	-572908
17680	-571250	17680	-571960
17700	-571472	17700	-573013
17720	-570518	17720	-574255
17740	-568367	17740	-573072
17760	-568877	17760	-575070
17780	-568182	17780	-571722
17800	-570062	17800	-573267
17820	-568708	17820	-572750
17840	-568482	17840	-572130
17860	-569195	17860	-574005
17880	-567658	17880	-572167
17900	-569813	17900	-574389
17920	-568867	17920	-572610
17940	-570206	17940	-574501
17960	-568937	17960	-573606
17980	-569331	17980	-573346
18000	-566958	18000	-573885
18020	-568934	18020	-572702
18040	-566337	18040	-574285
18060	-568285	18060	-572628
18080	-568939	18080	-575608
18100	-568403	18100	-575456
18120	-567421	18120	-573439
18140	-566561	18140	-574650
18160	-569536	18160	-575238
18180	-568580	18180	-574143
18200	-568661	18200	-571427
18220	-569684	18220	-574061
18240	-570591	18240	-574753
18260	-569598	18260	-572518
18280	-568559	18280	-575805
18300	-568995	18300	-573722
18320	-568443	18320	-574986
18340	-569976	18340	-572989
18360	-568242	18360	-574392
18380	-570443	18380	-574775
18400	-567384	18400	-575222
18420	-569537	18420	-572073
18440	-568739	18440	-574477
18460	-567491	18460	-572516
18480	-569351	18480	-572602
18500	-567107	18500	-573340
18520	-568752	18520	-571788
18540	-568638	18540	-573494
18560	-567693	18560	-573613
18580	-568904	18580	-574065
18600	-569704	18600	-573089
18620	-567796	18620	-573283
18640	-569260	18640	-571332
18660	-568774	18660	-574066
18680	-570411	18680	-574168
18700	-569027	18700	-572801
18720	-568714	18720	-574783
18740	-567878	18740	-573414
18760	-570006	18760	-573788
18780	-567564	18780	-571884
18800	-567263	18800	-572468
18820	-566793	18820	-572192
18840	-568268	18840	-575474
18860	-568621	18860	-570640
18880	-569061	18880	-574743
18900	-571060	18900	-574074
18920	-569028	18920	-572380
18940	-568530	18940	-573564
18960	-568565	18960	-572693
18980	-568482	18980	-574510
19000	-569947	19000	-572426
19020	-569659	19020	-573841
19040	-569997	19040	-571573
19060	-567631	19060	-574517
19080	-566960	19080	-575808
19100	-569295	19100	-573399
19120	-566170	19120	-573672
19140	-570490	19140	-572586
19160	-567976	19160	-574068
19180	-569356	19180	-574064
19200	-570701	19200	-576128
19220	-567986	19220	-574866
19240	-567550	19240	-572742
19260	-569501	19260	-572129
19280	-568853	19280	-574203
19300	-571426	19300	-574312
19320	-570088	19320	-573216
19340	-570934	19340	-574226
19360	-569653	19360	-574634
19380	-567200	19380	-573509
19400	-567461	19400	-574147
19420	-568479	19420	-573900
19440	-568301	19440	-571744
19460	-568630	19460	-574684
19480	-569721	19480	-572550
19500	-570119	19500	-573589
19520	-568978	19520	-574308
19540	-570297	19540	-573854
19560	-570846	19560	-573654
19580	-567562	19580	-572795
19600	-567966	19600	-570708
19620	-567570	19620	-575373
19640	-569255	19640	-573476
19660	-568461	19660	-573967
19680	-568467	19680	-571607
19700	-569113	19700	-575371
19720	-568067	19720	-572925
19740	-569130	19740	-574248
19760	-569551	19760	-573885
19780	-567355	19780	-574298
19800	-567843	19800	-572635
19820	-568018	19820	-573153
19840	-567748	19840	-573754
19860	-568743	19860	-572425
19880	-571591	19880	-575262
19900	-569281	19900	-575021
19920	-568607	19920	-572416
19940	-570600	19940	-572291
19960	-569176	19960	-574103
19980	-568984	19980	-575399
20000	-568652	20000	-572198
20020	-567648	20020	-572965
20040	-569293	20040	-573990
20060	-567850	20060	-575445
20080	-568912	20080	-571945
20100	-570157	20100	-573773
20120	-567252	20120	-575160
20140	-571753	20140	-572638
20160	-569529	20160	-576454
20180	-568499	20180	-572477
20200	-570117	20200	-575238
20220	-568480	20220	-575809
20240	-570774	20240	-576183
20260	-570157	20260	-573492
20280	-571496	20280	-574743
20300	-570397	20300	-572092
20320	-569079	20320	-574584
20340	-570131	20340	-574245
20360	-567775	20360	-571612
20380	-569256	20380	-571759
20400	-570265	20400	-572045
20420	-566837	20420	-573686
20440	-571994	20440	-574824
20460	-571003	20460	-575591
20480	-570564	20480	-572468
20500	-569131	20500	-573706
20520	-569928	20520	-571253
20540	-567167	20540	-573517
20560	-568100	20560	-574155
20580	-567862	20580	-574130
20600	-570584	20600	-573093
20620	-568564	20620	-574183
20640	-569973	20640	-572911
20660	-569078	20660	-573236
20680	-570332	20680	-572460
20700	-566905	20700	-574606
20720	-568642	20720	-575589
20740	-568768	20740	-574726
20760	-567528	20760	-574205
20780	-569911	20780	-575269
20800	-567611	20800	-573695
20820	-569630	20820	-573095
20840	-570631	20840	-571758
20860	-568307	20860	-574251
20880	-568739	20880	-573194
20900	-568614	20900	-575289
20920	-570260	20920	-574060
20940	-566726	20940	-574206
20960	-572462	20960	-575796
20980	-568209	20980	-574786
21000	-567565	21000	-575621
21020	-568573	21020	-571319
21040	-569914	21040	-573070
21060	-568816	21060	-573405
21080	-568798	21080	-574042
21100	-569459	21100	-572754
21120	-570838	21120	-572390
21140	-570391	21140	-573882
21160	-569375	21160	-573059
21180	-568891	21180	-572566
21200	-568963	21200	-573396
21220	-569654	21220	-574727
21240	-569754	21240	-575240
21260	-568521	21260	-572902
21280	-567555	21280	-574690
21300	-569092	21300	-575182
21320	-568182	21320	-573059
21340	-569632	21340	-574022
21360	-569071	21360	-573452
21380	-568568	21380	-573180
21400	-570664	21400	-573029
21420	-570455	21420	-572985
21440	-569094	21440	-573812
21460	-568994	21460	-574223
21480	-569229	21480	-573396
21500	-569466	21500	-572936
21520	-571688	21520	-571558
21540	-569864	21540	-574980
21560	-567651	21560	-574679
21580	-571950	21580	-573783
21600	-571959	21600	-573048
21620	-570302	21620	-572555
21640	-570778	21640	-572112
21660	-569761	21660	-575325
21680	-567605	21680	-573943
21700	-570808	21700	-571536
21720	-568398	21720	-572599
21740	-568297	21740	-573665
21760	-566712	21760	-573870
21780	-569544	21780	-572976
21800	-570112	21800	-573708
21820	-568364	21820	-574100
21840	-568746	21840	-574374
21860	-570370	21860	-574855
21880	-568099	21880	-573991
21900	-569607	21900	-575511
21920	-571435	21920	-572318
21940	-570908	21940	-573194
21960	-569956	21960	-574530
21980	-570219	21980	-574354
22000	-569258	22000	-572558
22020	-569062	22020	-572306
22040	-567730	22040	-572221
22060	-568362	22060	-573344
22080	-570095	22080	-575458
22100	-567812	22100	-573284
22120	-570957	22120	-573380
22140	-568242	22140	-572079
22160	-568214	22160	-573004
22180	-570698	22180	-574812
22200	-568245	22200	-573654
22220	-569779	22220	-574346
22240	-569531	22240	-575055
22260	-569117	22260	-574133
22280	-570247	22280	-573752
22300	-570296	22300	-574050
22320	-569050	22320	-572170
22340	-569129	22340	-571463
22360	-567759	22360	-572903
22380	-569407	22380	-576758
22400	-568810	22400	-571441
22420	-568077	22420	-572665
22440	-568946	22440	-573392
22460	-569376	22460	-574210
22480	-569938	22480	-573563
22500	-571515	22500	-572702
22520	-568801	22520	-573233
22540	-570848	22540	-575034
22560	-568953	22560	-572628
22580	-569606	22580	-574126
22600	-568949	22600	-574700
22620	-569166	22620	-573436
22640	-568772	22640	-574653
22660	-566630	22660	-574892
22680	-569734	22680	-573529
22700	-566698	22700	-573567
22720	-566420	22720	-574302
22740	-567887	22740	-574436
22760	-568344	22760	-573472
22780	-570873	22780	-573922
22800	-567293	22800	-573208
22820	-567871	22820	-575165
22840	-570431	22840	-573287
22860	-569723	22860	-575088
22880	-569211	22880	-572124
22900	-570663	22900	-572106
22920	-569104	22920	-573594
22940	-567988	22940	-572339
22960	-571088	22960	-572238
22980	-569969	22980	-573809
23000	-568034	23000	-571685
23020	-568778	23020	-573770
23040	-567363	23040	-573195
23060	-569991	23060	-573728
23080	-568456	23080	-574644
23100	-569477	23100	-571825
23120	-569119	23120	-574487
23140	-569874	23140	-572930
23160	-571041	23160	-573031
23180	-569611	23180	-576107
23200	-568085	23200	-575045
23220	-569626	23220	-573105
23240	-569365	23240	-573790
23260	-568441	23260	-573948
23280	-569759	23280	-573623
23300	-570717	23300	-573892
23320	-567450	23320	-574068
23340	-569766	23340	-575124
23360	-569110	23360	-575106
23380	-566946	23380	-571876
23400	-566724	23400	-572670
23420	-571188	23420	-574731
23440	-569017	23440	-574626
23460	-568204	23460	-574455
23480	-567350	23480	-573840
23500	-569835	23500	-573717
23520	-568493	23520	-574493
23540	-569798	23540	-574587
23560	-567877	23560	-575683
23580	-568757	23580	-571878
23600	-568637	23600	-573521
23620	-569730	23620	-572344
23640	-566731	23640	-574916
23660	-568973	23660	-573098
23680	-573609	23680	-575462
23700	-569037	23700	-574416
23720	-566298	23720	-575116
23740	-569523	23740	-575249
23760	-569301	23760	-573830
23780	-568133	23780	-572489
23800	-568793	23800	-573623
23820	-571879	23820	-573800
23840	-568556	23840	-574363
23860	-567807	23860	-573371
23880	-568150	23880	-575077
23900	-568526	23900	-577501
23920	-566338	23920	-574040
23940	-567192	23940	-572252
23960	-568798	23960	-574460
23980	-569056	23980	-575581
24000	-569698	24000	-572633
24020	-567636	24020	-574144
24040	-566750	24040	-572391
24060	-566014	24060	-574919
24080	-568978	24080	-572883
24100	-570678	24100	-573865
24120	-567273	24120	-574667
24140	-566693	24140	-573168
24160	-569535	24160	-574992
24180	-569790	24180	-573556
24200	-571140	24200	-573681
24220	-568582	24220	-573610
24240	-569004	24240	-572832
24260	-567574	24260	-572364
24280	-569721	24280	-573625
24300	-570400	24300	-573652
24320	-566078	24320	-574302
24340	-569655	24340	-573969
24360	-570286	24360	-573414
24380	-569048	24380	-572992
24400	-569090	24400	-573681
24420	-569360	24420	-572998
24440	-568265	24440	-574124
24460	-569463	24460	-574346
24480	-569246	24480	-572549
24500	-569790	24500	-572688
24520	-568730	24520	-572886
24540	-570283	24540	-573040
24560	-569195	24560	-574838
24580	-568538	24580	-573403
24600	-570097	24600	-573829
24620	-568973	24620	-572981
24640	-565492	24640	-575090
24660	-568581	24660	-575313
24680	-565157	24680	-573934
24700	-569846	24700	-575035
24720	-569683	24720	-575324
24740	-567646	24740	-570972
24760	-567839	24760	-575010
24780	-567158	24780	-572442
24800	-567699	24800	-574609
24820	-568730	24820	-571697
24840	-568979	24840	-574543
24860	-569146	24860	-574236
24880	-567928	24880	-572997
24900	-571117	24900	-574866
24920	-567677	24920	-573260
24940	-566732	24940	-577067
24960	-567465	24960	-574929
24980	-569466	24980	-572916
25000	-570114	25000	-573893
25020	-570299	25020	-573479
25040	-567949	25040	-575021
25060	-569792	25060	-573389
25080	-569599	25080	-575293
25100	-570556	25100	-574447
25120	-569669	25120	-572579
25140	-569102	25140	-574024
25160	-568805	25160	-574105
25180	-570080	25180	-571913
25200	-569770	25200	-571519
25220	-569645	25220	-573501
25240	-568203	25240	-573492
25260	-571899	25260	-573518
25280	-567356	25280	-575107
25300	-569895	25300	-573794
25320	-568964	25320	-573522
25340	-571683	25340	-573669
25360	-568260	25360	-574114
25380	-569219	25380	-574451
25400	-571490	25400	-576068
25420	-566605	25420	-575040
25440	-570265	25440	-576090
25460	-569222	25460	-574725
25480	-569390	25480	-572683
25500	-568026	25500	-573884
25520	-568152	25520	-574140
25540	-569032	25540	-573572
25560	-570187	25560	-575109
25580	-570006	25580	-574228
25600	-569876	25600	-576549
25620	-568799	25620	-571852
25640	-569188	25640	-574286
25660	-567378	25660	-572294
25680	-568290	25680	-574266
25700	-568690	25700	-573054
25720	-569710	25720	-573743
25740	-569467	25740	-572372
25760	-568929	25760	-573243
25780	-569683	25780	-572398
25800	-569946	25800	-572964
25820	-568734	25820	-574136
25840	-568666	25840	-574442
25860	-568738	25860	-571282
25880	-569375	25880	-572175
25900	-569969	25900	-573586
25920	-568705	25920	-574005
25940	-567656	25940	-571503
25960	-567658	25960	-574330
25980	-566209	25980	-575763
26000	-569858	26000	-574068
26020	-569189	26020	-574118
26040	-567555	26040	-574699
26060	-568813	26060	-574207
26080	-570070	26080	-571097
26100	-569643	26100	-576017
26120	-567067	26120	-574570
26140	-568517	26140	-575038
26160	-569660	26160	-573377
26180	-570024	26180	-573709
26200	-570517	26200	-573652
26220	-568887	26220	-573549
26240	-571282	26240	-573564
26260	-568706	26260	-574808
26280	-569746	26280	-573201
26300	-569180	26300	-575423
26320	-571250	26320	-572484
26340	-570218	26340	-573664
26360	-568762	26360	-573360
26380	-569531	26380	-573264
26400	-567671	26400	-574290
26420	-567669	26420	-577188
26440	-568392	26440	-572833
26460	-570609	26460	-573232
26480	-568752	26480	-574567
26500	-566848	26500	-574337
26520	-567917	26520	-571079
26540	-567430	26540	-571807
26560	-568284	26560	-573077
26580	-567669	26580	-573458
26600	-567482	26600	-572371
26620	-570233	26620	-573212
26640	-566549	26640	-572550
26660	-570171	26660	-574240
26680	-569069	26680	-572608
26700	-569947	26700	-574066
26720	-571046	26720	-574342
26740	-570043	26740	-574199
26760	-567458	26760	-570106
26780	-567273	26780	-572813
26800	-567838	26800	-575028
26820	-568759	26820	-574152
26840	-566436	26840	-572100
26860	-569628	26860	-572982
26880	-568235	26880	-571978
26900	-566223	26900	-572278
26920	-570480	26920	-571861
26940	-567936	26940	-572472
26960	-569803	26960	-573900
26980	-569631	26980	-573204
27000	-570819	27000	-574400
27020	-569044	27020	-573603
27040	-568930	27040	-572102
27060	-567875	27060	-574209
27080	-569131	27080	-573832
27100	-568179	27100	-572314
27120	-568610	27120	-572780
27140	-568097	27140	-574527
27160	-569751	27160	-572623
27180	-568716	27180	-573754
27200	-567790	27200	-573361
27220	-570352	27220	-572396
27240	-569274	27240	-573852
27260	-569184	27260	-572506
27280	-568705	27280	-575536
27300	-569470	27300	-574628
27320	-567468	27320	-573650
27340	-568310	27340	-571713
27360	-568180	27360	-572586
27380	-571140	27380	-573966
27400	-568124	27400	-573603
27420	-568886	27420	-574001
27440	-570008	27440	-572269
27460	-567892	27460	-573863
27480	-569566	27480	-572857
27500	-569526	27500	-575361
27520	-568261	27520	-571273
27540	-568283	27540	-573606
27560	-569374	27560	-575605
27580	-566515	27580	-575227
27600	-569537	27600	-573975
27620	-567311	27620	-571560
27640	-569826	27640	-571951
27660	-571154	27660	-572378
27680	-569098	27680	-573720
27700	-569661	27700	-576246
27720	-570135	27720	-572610
27740	-569704	27740	-573911
27760	-569003	27760	-574240
27780	-568200	27780	-573483
27800	-568262	27800	-574348
27820	-568701	27820	-572742
27840	-569300	27840	-574451
27860	-568630	27860	-575893
27880	-569900	27880	-575918
27900	-567070	27900	-574853
27920	-569656	27920	-575981
27940	-567806	27940	-574561
27960	-569175	27960	-574290
27980	-567940	27980	-575895
28000	-568879	28000	-574675
28020	-568307	28020	-573297
28040	-569428	28040	-572547
28060	-570109	28060	-574443
28080	-569277	28080	-573042
28100	-567520	28100	-575366
28120	-566899	28120	-574879
28140	-567855	28140	-571495
28160	-570152	28160	-574387
28180	-570485	28180	-572086
28200	-569282	28200	-573754
28220	-571016	28220	-573564
28240	-571254	28240	-572889
28260	-569735	28260	-574074
28280	-567569	28280	-574799
28300	-567226	28300	-573640
28320	-568226	28320	-571854
28340	-567326	28340	-573178
28360	-569552	28360	-574479
28380	-567776	28380	-574146
28400	-568692	28400	-571758
28420	-569245	28420	-574129
28440	-567654	28440	-572411
28460	-567487	28460	-574316
28480	-567841	28480	-574571
28500	-569639	28500	-571938
28520	-566971	28520	-571330
28540	-569791	28540	-573002
28560	-568780	28560	-574148
28580	-570208	28580	-576838
28600	-569299	28600	-576470
28620	-569685	28620	-574559
28640	-569080	28640	-571808
28660	-569564	28660	-571687
28680	-569934	28680	-574142
28700	-568793	28700	-572363
28720	-570314	28720	-575493
28740	-568652	28740	-574007
28760	-569535	28760	-574046
28780	-568578	28780	-573340
28800	-568729	28800	-572457
28820	-566855	28820	-575080
28840	-568767	28840	-572986
28860	-567657	28860	-572272
28880	-570446	28880	-571995
28900	-567836	28900	-572477
28920	-567412	28920	-573732
28940	-569309	28940	-572324
28960	-568142	28960	-574382
28980	-570073	28980	-572451
29000	-569845	29000	-572124
29020	-570731	29020	-575498
29040	-570797	29040	-574904
29060	-570125	29060	-571498
29080	-568815	29080	-572289
29100	-568758	29100	-572999
29120	-567808	29120	-572041
29140	-569621	29140	-571996
29160	-567802	29160	-572782
29180	-569201	29180	-573142
29200	-568794	29200	-572577
29220	-570088	29220	-572512
29240	-566871	29240	-574799
29260	-568878	29260	-574586
29280	-568390	29280	-575012
29300	-567761	29300	-574798
29320	-568540	29320	-574592
29340	-570644	29340	-573142
29360	-570852	29360	-572841
29380	-569491	29380	-572633
29400	-567871	29400	-575578
29420	-567204	29420	-575369
29440	-572101	29440	-575865
29460	-568253	29460	-575308
29480	-568887	29480	-574276
29500	-569625	29500	-571369
29520	-567335	29520	-574450
29540	-568589	29540	-572296
29560	-569523	29560	-570196
29580	-569931	29580	-572767
29600	-569926	29600	-575329
29620	-570311	29620	-575379
29640	-568102	29640	-575781
29660	-569381	29660	-575185
29680	-568482	29680	-573076
29700	-569112	29700	-574760
29720	-568091	29720	-574044
29740	-568125	29740	-572596
29760	-569818	29760	-573078
29780	-570527	29780	-573595
29800	-569381	29800	-574097
29820	-569510	29820	-574475
29840	-566724	29840	-575260
29860	-569596	29860	-573556
29880	-568395	29880	-574329
29900	-568744	29900	-573249
29920	-570468	29920	-573852
29940	-569187	29940	-572849
29960	-569520	29960	-573309
29980	-569808	29980	-574360
30000	-567489	30000	-573323
30020	-568471	30020	-576073
30040	-568614	30040	-572949
30060	-567641	30060	-572746
30080	-567696	30080	-572813
30100	-568853	30100	-575124
30120	-569213	30120	-574150
30140	-566970	30140	-572312
30160	-569475	30160	-574498
30180	-570848	30180	-572151
30200	-570236	30200	-575739
30220	-569598	30220	-574211
30240	-567347	30240	-575503
30260	-570980	30260	-573927
30280	-569312	30280	-574028
30300	-566137	30300	-573401
30320	-569906	30320	-571925
30340	-570858	30340	-573276
30360	-567082	30360	-574749
30380	-570312	30380	-573058
30400	-569932	30400	-574247
30420	-570866	30420	-574185
30440	-571158	30440	-572007
30460	-568545	30460	-575541
30480	-569589	30480	-572619
30500	-568975	30500	-575881
30520	-569152	30520	-574133
30540	-569562	30540	-572803
30560	-569389	30560	-571648
30580	-571178	30580	-576409
30600	-568656	30600	-574448
30620	-567652	30620	-574057
30640	-570520	30640	-573760
30660	-570119	30660	-574133
30680	-569380	30680	-573248
30700	-569291	30700	-572257
30720	-569254	30720	-574644
30740	-568728	30740	-572940
30760	-567372	30760	-573970
30780	-568637	30780	-574254
30800	-568818	30800	-572417
30820	-569888	30820	-572570
30840	-567153	30840	-573073
30860	-570864	30860	-572942
30880	-567840	30880	-574859
30900	-569195	30900	-575113
30920	-570006	30920	-572026
30940	-567641	30940	-572630
30960	-567887	30960	-573733
30980	-568449	30980	-570938
31000	-567299	31000	-576069
31020	-568356	31020	-575411
31040	-568274	31040	-574155
31060	-569068	31060	-573560
31080	-568270	31080	-574538
31100	-570922	31100	-573131
31120	-569467	31120	-569632
31140	-570516	31140	-575102
31160	-570325	31160	-575122
31180	-567220	31180	-573689
31200	-570545	31200	-574086
31220	-569091	31220	-572442
31240	-572152	31240	-574039
31260	-567853	31260	-573403
31280	-569301	31280	-575326
31300	-568946	31300	-572286
31320	-568190	31320	-574538
31340	-568781	31340	-576414
31360	-568536	31360	-572050
31380	-567474	31380	-574259
31400	-568502	31400	-572703
31420	-568267	31420	-574243
31440	-569978	31440	-573171
31460	-569551	31460	-572770
31480	-567744	31480	-571700
31500	-570247	31500	-574602
31520	-567167	31520	-574344
31540	-570049	31540	-573814
31560	-570601	31560	-574821
31580	-568760	31580	-573113
31600	-567361	31600	-572641
31620	-569511	31620	-574212
31640	-571884	31640	-574231
31660	-570328	31660	-572490
31680	-570943	31680	-575954
31700	-570056	31700	-575013
31720	-569599	31720	-572399
31740	-568253	31740	-572401
31760	-569283	31760	-574542
31780	-571797	31780	-573564
31800	-570531	31800	-573328
31820	-568734	31820	-572772
31840	-572887	31840	-574784
31860	-567584	31860	-573368
31880	-567698	31880	-574225
31900	-568935	31900	-572850
31920	-570251	31920	-574105
31940	-566780	31940	-573948
31960	-570976	31960	-571330
31980	-569623	31980	-572334
32000	-570003	32000	-574872
32020	-567104	32020	-571938
32040	-569644	32040	-573662
32060	-568997	32060	-574118
32080	-566168	32080	-573976
32100	-569173	32100	-574530
32120	-569437	32120	-571267
32140	-570393	32140	-574836
32160	-568941	32160	-573042
32180	-569167	32180	-574824
32200	-570275	32200	-572746
32220	-568633	32220	-573432
32240	-567536	32240	-573867
32260	-569165	32260	-573488
32280	-569235	32280	-575605
32300	-568728	32300	-573738
32320	-570184	32320	-572988
32340	-568367	32340	-573265
32360	-568776	32360	-575003
32380	-567032	32380	-574881
32400	-568271	32400	-574238
32420	-570843	32420	-573376
32440	-566864	32440	-572586
32460	-570994	32460	-575339
32480	-567588	32480	-575225
32500	-568960	32500	-575952
32520	-567841	32520	-572913
32540	-565386	32540	-573880
32560	-567567	32560	-572647
32580	-568540	32580	-575124
32600	-568454	32600	-573456
32620	-569984	32620	-572942
32640	-566900	32640	-573412
32660	-569781	32660	-573884
32680	-567988	32680	-572602
32700	-566882	32700	-571013
32720	-568807	32720	-573277
32740	-568084	32740	-573623
32760	-570528	32760	-573397
32780	-568624	32780	-574307
32800	-567369	32800	-574587
32820	-568109	32820	-575017
32840	-569124	32840	-571396
32860	-568400	32860	-572199
32880	-569865	32880	-574408
32900	-567695	32900	-573916
32920	-570738	32920	-571609
32940	-571123	32940	-573276
32960	-569682	32960	-575995
32980	-570722	32980	-573442
33000	-570460	33000	-575974
33020	-568344	33020	-573690
33040	-568316	33040	-574784
33060	-568950	33060	-573132
33080	-570502	33080	-574240
33100	-566840	33100	-573171
33120	-572473	33120	-572336
33140	-568364	33140	-571662
33160	-568913	33160	-573273
33180	-570461	33180	-572815
33200	-568979	33200	-575092
33220	-569163	33220	-572446
33240	-569511	33240	-575963
33260	-566990	33260	-572267
33280	-568065	33280	-574037
33300	-569008	33300	-573958
33320	-570838	33320	-576223
33340	-568711	33340	-575795
33360	-569210	33360	-575342
33380	-570885	33380	-573913
33400	-567968	33400	-573947
33420	-568635	33420	-573876
33440	-568493	33440	-574888
33460	-569575	33460	-572413
33480	-568701	33480	-573331
33500	-569346	33500	-574870
33520	-569838	33520	-573920
33540	-570016	33540	-572970
33560	-568112	33560	-573264
33580	-569300	33580	-574361
33600	-568424	33600	-572972
33620	-568848	33620	-574820
33640	-569804	33640	-574514
33660	-569654	33660	-574878
33680	-569909	33680	-571574
33700	-569038	33700	-572895
33720	-568207	33720	-573165
33740	-567456	33740	-576888
33760	-566595	33760	-572636
33780	-569304	33780	-572782
33800	-570036	33800	-573281
33820	-569149	33820	-574263
33840	-567829	33840	-574881
33860	-568763	33860	-575727
33880	-568295	33880	-572751
33900	-569947	33900	-573101
33920	-568090	33920	-575951
33940	-566680	33940	-573638
33960	-569539	33960	-571919
33980	-569486	33980	-570831
34000	-570448	34000	-577180
34020	-570381	34020	-572229
34040	-567769	34040	-574253
34060	-569725	34060	-574852
34080	-571254	34080	-571218
34100	-569146	34100	-572646
34120	-565223	34120	-573261
34140	-567987	34140	-572595
34160	-567269	34160	-575193
34180	-567517	34180	-573544
34200	-568030	34200	-573454
34220	-568642	34220	-573946
34240	-568709	34240	-572816
34260	-569611	34260	-575055
34280	-568970	34280	-575197
34300	-569414	34300	-574775
34320	-568449	34320	-572302
34340	-567952	34340	-573562
34360	-567541	34360	-571992
34380	-568011	34380	-574442
34400	-569800	34400	-572630
34420	-566789	34420	-575116
34440	-568392	34440	-574142
34460	-568050	34460	-574528
34480	-567837	34480	-573897
34500	-569787	34500	-574733
34520	-571456	34520	-571412
34540	-569673	34540	-573135
34560	-568790	34560	-573566
34580	-569478	34580	-573333
34600	-568456	34600	-576826
34620	-568327	34620	-574714
34640	-570444	34640	-572770
34660	-568777	34660	-573636
34680	-569990	34680	-573359
34700	-570850	34700	-575049
34720	-566932	34720	-570840
34740	-568415	34740	-572365
34760	-569197	34760	-572532
34780	-567747	34780	-574664
34800	-570247	34800	-573638
34820	-570838	34820	-572227
34840	-568641	34840	-572274
34860	-570877	34860	-573075
34880	-567815	34880	-575585
34900	-570665	34900	-573430
34920	-569898	34920	-572385
34940	-569108	34940	-573054
34960	-570304	34960	-574466
34980	-571722	34980	-573676
35000	-570422	35000	-572819
35020	-568047	35020	-574780
35040	-571757	35040	-573136
35060	-569666	35060	-573864
35080	-569146	35080	-574630
35100	-569415	35100	-576787
35120	-571179	35120	-575434
35140	-570004	35140	-572731
35160	-568919	35160	-573702
35180	-568868	35180	-571976
35200	-569422	35200	-571587
35220	-570735	35220	-573800
35240	-570306	35240	-573508
35260	-567572	35260	-572315
35280	-567411	35280	-573260
35300	-570045	35300	-574295
35320	-566767	35320	-572433
35340	-569693	35340	-574472
35360	-570634	35360	-572479
35380	-568395	35380	-573838
35400	-568715	35400	-572934
35420	-568792	35420	-573353
35440	-568518	35440	-573819
35460	-568789	35460	-573486
35480	-568439	35480	-573621
35500	-567087	35500	-575961
35520	-570598	35520	-574832
35540	-570466	35540	-572221
35560	-567783	35560	-575345
35580	-568092	35580	-573314
35600	-570492	35600	-574659
35620	-570677	35620	-572169
35640	-569912	35640	-575725
35660	-569888	35660	-573966
35680	-570313	35680	-574006
35700	-570423	35700	-573636
35720	-567789	35720	-573904
35740	-567949	35740	-574548
35760	-568744	35760	-574119
35780	-569258	35780	-573386
35800	-570231	35800	-572906
35820	-568666	35820	-573023
35840	-570298	35840	-573628
35860	-566102	35860	-573707
35880	-569418	35880	-573824
35900	-570408	35900	-574628
35920	-566709	35920	-574709
35940	-569155	35940	-574606
35960	-569381	35960	-572663
35980	-568192	35980	-572587
36000	-568058	36000	-574268
36020	-565931	36020	-574355
36040	-570447	36040	-574692
36060	-569407	36060	-572996
36080	-570172	36080	-573758
36100	-567648	36100	-575069
36120	-567633	36120	-575700
36140	-570233	36140	-573254
36160	-569895	36160	-574882
36180	-569425	36180	-576111
36200	-568814	36200	-575668
36220	-566693	36220	-572241
36240	-570114	36240	-572924
36260	-568996	36260	-574596
36280	-569983	36280	-573232
36300	-570966	36300	-572011
36320	-570155	36320	-573653
36340	-570772	36340	-576038
36360	-569909	36360	-574095
36380	-569101	36380	-571332
36400	-570753	36400	-572930
36420	-571268	36420	-571949
36440	-569775	36440	-573064
36460	-568761	36460	-574953
36480	-568683	36480	-569012
36500	-568843	36500	-574018
36520	-567893	36520	-574422
36540	-569367	36540	-571960
36560	-569346	36560	-571391
36580	-567132	36580	-575136
36600	-569900	36600	-574656
36620	-568595	36620	-574599
36640	-567982	36640	-573292
36660	-568188	36660	-573107
36680	-568302	36680	-574549
36700	-569080	36700	-572745
36720	-569360	36720	-575682
36740	-569669	36740	-575019
36760	-568840	36760	-576320
36780	-570191	36780	-572003
36800	-568851	36800	-572604
36820	-570898	36820	-573401
36840	-571074	36840	-573144
36860	-569377	36860	-575852
36880	-569908	36880	-575670
36900	-566474	36900	-571313
36920	-567442	36920	-574959
36940	-568802	36940	-571655
36960	-568465	36960	-573735
36980	-568757	36980	-574528
37000	-570839	37000	-573373
37020	-569735	37020	-575194
37040	-569445	37040	-574058
37060	-570903	37060	-573130
37080	-568129	37080	-573002
37100	-566523	37100	-573244
37120	-572286	37120	-574592
37140	-568672	37140	-573894
37160	-567346	37160	-573562
37180	-569025	37180	-574863
37200	-569622	37200	-573207
37220	-569045	37220	-573737
37240	-568565	37240	-575319
37260	-568896	37260	-574072
37280	-569778	37280	-575521
37300	-567320	37300	-573714
37320	-570135	37320	-575637
37340	-568496	37340	-574162
37360	-567453	37360	-575945
37380	-569498	37380	-573621
37400	-568168	37400	-572435
37420	-570350	37420	-574977
37440	-569310	37440	-573444
37460	-571960	37460	-574203
37480	-568891	37480	-574746
37500	-568236	37500	-575599
37520	-568196	37520	-576044
37540	-570442	37540	-573369
37560	-567443	37560	-575824
37580	-568666	37580	-574412
37600	-567885	37600	-576571
37620	-569015	37620	-573328
37640	-570775	37640	-573017
37660	-570853	37660	-575166
37680	-570456	37680	-572388
37700	-570109	37700	-574591
37720	-567716	37720	-574714
37740	-570312	37740	-573210
37760	-569920	37760	-575046
37780	-571105	37780	-571907
37800	-570184	37800	-574774
37820	-569872	37820	-574681
37840	-568911	37840	-573040
37860	-568866	37860	-572156
37880	-570462	37880	-575511
37900	-570502	37900	-572007
37920	-569303	37920	-573293
37940	-567628	37940	-573701
37960	-568640	37960	-576081
37980	-569092	37980	-574542
38000	-566951	38000	-573699
38020	-570094	38020	-574718
38040	-571059	38040	-572831
38060	-569738	38060	-574384
38080	-568325	38080	-574875
38100	-570739	38100	-576006
38120	-569274	38120	-572394
38140	-570515	38140	-574353
38160	-570468	38160	-573451
38180	-571182	38180	-574764
38200	-568624	38200	-573315
38220	-569308	38220	-575522
38240	-569747	38240	-574371
38260	-567222	38260	-572825
38280	-569311	38280	-572202
38300	-569453	38300	-573914
38320	-568240	38320	-574208
38340	-569630	38340	-573370
38360	-569616	38360	-573992
38380	-568796	38380	-575117
38400	-569559	38400	-573952
38420	-568152	38420	-573381
38440	-570470	38440	-572631
38460	-569867	38460	-576050
38480	-565669	38480	-574186
38500	-569485	38500	-573891
38520	-571239	38520	-572442
38540	-570251	38540	-571858
38560	-568192	38560	-574601
38580	-568259	38580	-573207
38600	-571200	38600	-573337
38620	-567522	38620	-572720
38640	-569592	38640	-574696
38660	-567551	38660	-575092
38680	-570407	38680	-572206
38700	-570769	38700	-572742
38720	-568259	38720	-574107
38740	-569588	38740	-573908
38760	-568618	38760	-574060
38780	-566386	38780	-573479
38800	-568984	38800	-572912
38820	-567678	38820	-571890
38840	-569247	38840	-572752
38860	-570223	38860	-573805
38880	-568651	38880	-574363
38900	-567667	38900	-574895
38920	-567496	38920	-574384
38940	-569921	38940	-571600
38960	-569962	38960	-570961
38980	-566100	38980	-571015
39000	-567861	39000	-574894
39020	-569470	39020	-576121
39040	-568580	39040	-571880
39060	-568179	39060	-573992
39080	-570481	39080	-572256
39100	-569964	39100	-574572
39120	-568371	39120	-573138
39140	-569576	39140	-572907
39160	-567317	39160	-573683
39180	-567221	39180	-573940
39200	-567865	39200	-573148
39220	-569840	39220	-571894
39240	-568419	39240	-571742
39260	-568792	39260	-574366
39280	-568861	39280	-574536
39300	-570330	39300	-572727
39320	-569614	39320	-574942
39340	-570123	39340	-574742
39360	-567983	39360	-571732
39380	-568370	39380	-573198
39400	-568099	39400	-574860
39420	-569970	39420	-573738
39440	-569511	39440	-574720
39460	-568240	39460	-573763
39480	-569759	39480	-572838
39500	-570569	39500	-575137
39520	-567915	39520	-575312
39540	-571046	39540	-571429
39560	-571322	39560	-574877
39580	-570597	39580	-574174
39600	-568902	39600	-571864
39620	-567403	39620	-570808
39640	-571024	39640	-573933
39660	-567986	39660	-572916
39680	-568791	39680	-572403
39700	-569309	39700	-573829
39720	-569722	39720	-574657
39740	-570529	39740	-575005
39760	-568740	39760	-575200
39780	-568164	39780	-572722
39800	-569327	39800	-574433
39820	-569710	39820	-571612
39840	-569378	39840	-573047
39860	-569633	39860	-574043
39880	-567993	39880	-572517
39900	-567899	39900	-573547
39920	-568889	39920	-575656
[truncated: 3,004 more rows]
