# Supplementary material for: From petals to healing: consolidated network pharmacology and molecular docking investigations of the mechanisms underpinning Rhododendron arboreum flower’s anti-NAFLD effects
Source: Front Pharmacol. 2024 May 28;15:1366279. doi: 10.3389/fphar.2024.1366279 (PMC11165132; doi:10.3389/fphar.2024.1366279)
Supplement: Supplementary file 4 [file Table1.xlsx]

## Sheet: Sheet1
TARGET PROTEIN	Lupeol	Quercetin	Quercetin-3-rhamnoside	Rutin	β -sitosterol
TNFα	-9.7	-8.8	-8.6	-8.3	-8.3
PPARα	-8.3	-8.7	-7	-7.1	-7.1
CYP3A4	-8.7	-8.7	-7.8	-11	-9.6
MMP9	-8.7	-7.7	-8.2	-9.4	-8.5
AR	-8	-9.1	-8.4	-7.9	-7.8
HMGCR	-8.8	-8.4	-8.7	-8.7	-7.8
FXR	-7.6	-9.3	-8.9	-10	-9
HSD17B1	-9.1	-10.2	-9.8	-9.4	-8.1
AKR1C3	-11.9	-9.4	-10.2	-11	-10.9
UGT2B7	-9.4	-9.7	-8.4	-9.7	-7.7
PKB	-7.7	-9	-8.3	-7.6	-7.4
NFK-B	-7.9	-6.8	-7.8	-7.2	-6.8
mTOR	-9.5	-7.9	-8.7	-9.1	-8.4
PI3K	-9.6	-8.4	-9.4	-10.7	-8.8
HO-1	-8.2	-7.9	-8.2	-8.5	-7.7
PPARδ	-8.3	-8	-8.2	-7.4	-8.5
NRF-2	-8.1	-6.4	-6.1	-7.9	-6.4
Average Binding energy (kcal/mol)	-8.79	-8.49	-8.39	-8.87	-8.16
Rank Number	2	3	4	1	5
